# Supplementary material for: Tetra­aqua­bis(biuret-κ2 O,O′)yttrium(III) trichloride
Source: Acta Crystallogr Sect E Struct Rep Online. 2008 Apr 2;64(Pt 5):m619. doi: 10.1107/S1600536808008659 (PMC2961277; doi:10.1107/S1600536808008659)
Supplement: Supplementary file 1 [file e-64-0m619-sup1.cif]

##############################################################################
###                                                                        ###
###        Electronic paper (Acta Crystallographica Section E)             ###
###                                                                        ###
##############################################################################
#                                                                            #
# This CIF contains the data in a paper accepted for publication in Acta     #
# Crystallographica Section E. It conforms to the requirements of Notes      #
# for Authors for Section E, and has been peer reviewed under the auspices   #
# of the IUCr Commission on Journals.                                        #
#                                                                            #
# Full details of the Crystallographic Information File format               #
# are given in the paper "The Crystallographic Information File (CIF):       #
# a New Standard Archive File for Crystallography" by S. R. Hall, F. H.      #
# Allen and I. D. Brown [Acta Cryst. (1991), A47, 655-685].                  #
#                                                                            #
# The current version of the core CIF dictionary is obtainable from          #
# ftp://ftp.iucr.org/pub/cif_core.dic. The current version number is 2.4.    #
#                                                                            #
# Software is freely available for graphical display of the structure(s) in  #
# this CIF.  For information consult the CIF home page http://www.iucr.org/  #
# cif/home.html                                                              #
#                                                                            #
# This file may be used for bona fide research purposes within the           #
# scientific community so long as proper attribution is given to the journal # 
# article from which it was obtained.                                        #
#                                                                            #
##############################################################################
                                             
data_I
_audit_creation_method     SHELXL-97
_chemical_name_systematic
;
Tetraaquabis(biuret-\k^2^<i>O</i>,<i>O</i>')yttrium(III) trichloride
;
_chemical_name_common     ?
_chemical_formula_moiety     'C4 H18 N6 O8 Y 3+, 3(Cl -)'
_chemical_formula_sum     'C4 H18 Cl3 N6 O8 Y'
_chemical_formula_iupac     '[Y (C2 H5 N3 O2)2 (H2 O)4] Cl3'
_chemical_formula_weight     473.50
_chemical_melting_point     ?
_symmetry_cell_setting     monoclinic
_symmetry_space_group_name_H-M     'C 2/c'
_symmetry_space_group_name_Hall     '-C 2yc'
loop_
    _symmetry_equiv_pos_as_xyz
    'x, y, z'
    '-x, y, -z+1/2'
    'x+1/2, y+1/2, z'
    '-x+1/2, y+1/2, -z+1/2'
    '-x, -y, -z'
    'x, -y, z-1/2'
    '-x+1/2, -y+1/2, -z'
    'x+1/2, -y+1/2, z-1/2'
_cell_length_a     7.6510(4)
_cell_length_b     13.2534(7)
_cell_length_c     17.2547(9)
_cell_angle_alpha     90
_cell_angle_beta     100.8170(10)
_cell_angle_gamma     90
_cell_volume     1718.57(16)
_cell_formula_units_Z     4
_cell_measurement_reflns_used     3637
_cell_measurement_theta_min     3.1
_cell_measurement_theta_max     32.4
_cell_measurement_temperature     293(2)
_exptl_crystal_description     block
_exptl_crystal_colour     colourless
_exptl_crystal_size_max     0.36
_exptl_crystal_size_mid     0.24
_exptl_crystal_size_min     0.14
_exptl_crystal_density_diffrn     1.830
_exptl_crystal_density_meas     ?
_exptl_crystal_density_method     'not measured'
_exptl_crystal_F_000     952
_exptl_absorpt_coefficient_mu     3.903
_exptl_absorpt_correction_type     multi-scan
_exptl_absorpt_process_details     '(SADABS; Bruker, 1999)'
_exptl_absorpt_correction_T_min     0.340
_exptl_absorpt_correction_T_max     0.611
_exptl_special_details
;
;
_diffrn_ambient_temperature     293(2)
_diffrn_radiation_type     MoK\a
_diffrn_radiation_wavelength     0.71073
_diffrn_radiation_source     'fine-focus sealed tube'
_diffrn_radiation_monochromator     graphite
_diffrn_measurement_device_type     'Bruker SMART1000 CCD'
_diffrn_measurement_method     \w
_diffrn_detector_area_resol_mean     ?
_diffrn_reflns_number     8075
_diffrn_reflns_av_R_equivalents     0.019
_diffrn_reflns_av_sigmaI/netI     0.031
_diffrn_reflns_theta_min     2.4
_diffrn_reflns_theta_max     32.6
_diffrn_reflns_theta_full     32.6
_diffrn_measured_fraction_theta_max     0.989
_diffrn_measured_fraction_theta_full     0.989
_diffrn_reflns_limit_h_min     -11
_diffrn_reflns_limit_h_max     11
_diffrn_reflns_limit_k_min     -20
_diffrn_reflns_limit_k_max     19
_diffrn_reflns_limit_l_min     -16
_diffrn_reflns_limit_l_max     26
_diffrn_standards_number     ?
_diffrn_standards_interval_count     ?
_diffrn_standards_interval_time     ?
_diffrn_standards_decay_%     0
_refine_special_details
;
Refinement of <i>F</i>^2^ against ALL reflections. The weighted <i>R</i>-factor
<i>wR</i> and goodness of fit <i>S</i> are based on <i>F</i>^2^, conventional
<i>R</i>-factors <i>R</i> are based on <i>F</i>, with <i>F</i> set to zero for
negative <i>F</i>^2^. The threshold expression of <i>F</i>^2^ >
\s(<i>F</i>^2^) is used only for calculating <i>R</i>-factors(gt) <i>etc</i>.
and is not relevant to the choice of reflections for refinement.
<i>R</i>-factors based on <i>F</i>^2^ are statistically about twice as large
as those based on <i>F</i>, and <i>R</i>- factors based on ALL data will be
even larger.
;
_reflns_number_total     3105
_reflns_number_gt     2464
_reflns_threshold_expression     I>2\s(I)
_refine_ls_structure_factor_coef     Fsqd
_refine_ls_matrix_type     full
_refine_ls_R_factor_all     0.038
_refine_ls_R_factor_gt     0.025
_refine_ls_wR_factor_gt     0.056
_refine_ls_wR_factor_ref     0.059
_refine_ls_goodness_of_fit_ref     0.98
_refine_ls_restrained_S_all     0.98
_refine_ls_number_reflns     3105
_refine_ls_number_parameters     101
_refine_ls_number_restraints     0
_refine_ls_hydrogen_treatment     constr
_refine_ls_weighting_scheme     calc
_refine_ls_weighting_details
                 'calc w=1/[\s^2^(Fo^2^)+(0.0303P)^2^] where P=(Fo^2^+2Fc^2^)/3'
_atom_sites_solution_hydrogens     'difmap (O-H) and geom (N-H)'
_atom_sites_solution_primary     direct
_atom_sites_solution_secondary     difmap
_refine_ls_shift/su_max     ?
_refine_ls_shift/su_max_lt     0.001
_refine_ls_shift/su_mean     0.000
_refine_diff_density_max     0.37
_refine_diff_density_min     -0.34
_refine_ls_extinction_method     none
_refine_ls_extinction_coef     ?
loop_
    _atom_type_symbol
    _atom_type_description
    _atom_type_scat_dispersion_real
    _atom_type_scat_dispersion_imag
    _atom_type_scat_source
    'C' 'C' 0.0033 0.0016
                         'International Tables Vol C Tables 4.2.6.8 and 6.1.1.4'
    'H' 'H' 0.0000 0.0000
                         'International Tables Vol C Tables 4.2.6.8 and 6.1.1.4'
    'N' 'N' 0.0061 0.0033
                         'International Tables Vol C Tables 4.2.6.8 and 6.1.1.4'
    'O' 'O' 0.0106 0.0060
                         'International Tables Vol C Tables 4.2.6.8 and 6.1.1.4'
    'Cl' 'Cl' 0.1484 0.1585
                         'International Tables Vol C Tables 4.2.6.8 and 6.1.1.4'
    'Y' 'Y' -2.7962 3.5667
                         'International Tables Vol C Tables 4.2.6.8 and 6.1.1.4'
_computing_data_collection     'SMART (Bruker, 1999)'
_computing_cell_refinement     'SAINT (Bruker, 1999)'
_computing_data_reduction     'SAINT (Bruker, 1999)'
_computing_structure_solution     'SHELXS97 (Sheldrick, 2008)'
_computing_structure_refinement     'SHELXL97 (Sheldrick, 2008)'
_computing_molecular_graphics     'ORTEP-3 (Farrugia, 1997)'
_computing_publication_material     'SHELXL97 (Sheldrick, 2008)'
loop_
    _atom_site_type_symbol
    _atom_site_label
    _atom_site_fract_x
    _atom_site_fract_y
    _atom_site_fract_z
    _atom_site_U_iso_or_equiv
    _atom_site_adp_type
    _atom_site_calc_flag
    _atom_site_refinement_flags
    _atom_site_occupancy
    _atom_site_disorder_assembly
    _atom_site_disorder_group
    Y Y1 0.0000 0.107273(15) 0.7500 0.02386(6) Uani d S 1 . .
    Cl Cl1 -0.04205(5) 0.33346(3) 0.50811(2) 0.03905(10) Uani d . 1 . .
    Cl Cl2 0.5000 0.29705(5) 0.7500 0.03992(14) Uani d S 1 . .
    O O1 0.25038(14) 0.02884(9) 0.72093(7) 0.0348(3) Uani d . 1 . .
    O O2 -0.08317(13) 0.01042(8) 0.63600(7) 0.0329(2) Uani d . 1 . .
    N N1 0.45654(18) -0.01014(13) 0.64850(10) 0.0476(4) Uani d . 1 . .
    H H1 0.5399 0.0182 0.6817 0.057 Uiso calc R 1 . .
    H H2 0.4804 -0.0382 0.6068 0.057 Uiso calc R 1 . .
    N N2 0.17105(17) -0.05973(11) 0.60525(8) 0.0332(3) Uani d . 1 . .
    H H3 0.2113 -0.0980 0.5724 0.040 Uiso calc R 1 . .
    N N3 -0.10477(19) -0.11253(11) 0.54451(9) 0.0410(3) Uani d . 1 . .
    H H4 -0.2191 -0.1099 0.5351 0.049 Uiso calc R 1 . .
    H H5 -0.0506 -0.1546 0.5193 0.049 Uiso calc R 1 . .
    C C1 0.2922(2) -0.01064(12) 0.66153(10) 0.0308(3) Uani d . 1 . .
    C C2 -0.0118(2) -0.05156(11) 0.59806(9) 0.0295(3) Uani d . 1 . .
    O O3 -0.23875(15) 0.18780(9) 0.66560(7) 0.0377(3) Uani d . 1 . .
    H H6 -0.2731 0.1747 0.6201 0.045 Uiso d R 1 . .
    H H7 -0.3170 0.2159 0.6812 0.045 Uiso d R 1 . .
    O O4 0.11867(16) 0.22520(10) 0.67195(8) 0.0519(4) Uani d . 1 . .
    H H8 0.0828 0.2492 0.6326 0.062 Uiso d R 1 . .
    H H9 0.2176 0.2465 0.6742 0.062 Uiso d R 1 . .
loop_
    _atom_site_aniso_label
    _atom_site_aniso_U_11
    _atom_site_aniso_U_22
    _atom_site_aniso_U_33
    _atom_site_aniso_U_12
    _atom_site_aniso_U_13
    _atom_site_aniso_U_23
    Y1 0.02161(9) 0.02849(10) 0.02041(9) 0.000 0.00117(7) 0.000
    Cl1 0.0364(2) 0.0491(2) 0.0297(2) 0.00110(17) 0.00118(17) -0.00610(18)
    Cl2 0.0316(3) 0.0479(3) 0.0418(3) 0.000 0.0107(2) 0.000
    O1 0.0255(5) 0.0467(6) 0.0309(6) 0.0049(5) 0.0014(5) -0.0080(5)
    O2 0.0282(5) 0.0358(6) 0.0327(6) 0.0034(5) 0.0004(5) -0.0092(5)
    N1 0.0266(7) 0.0778(11) 0.0394(8) -0.0078(7) 0.0089(6) -0.0204(8)
    N2 0.0266(6) 0.0415(7) 0.0315(7) 0.0016(6) 0.0053(5) -0.0088(6)
    N3 0.0321(7) 0.0459(8) 0.0426(8) -0.0014(6) 0.0012(6) -0.0179(7)
    C1 0.0271(7) 0.0350(8) 0.0293(8) 0.0013(6) 0.0025(6) 0.0004(7)
    C2 0.0290(7) 0.0320(7) 0.0261(7) -0.0009(6) 0.0021(6) 0.0012(6)
    O3 0.0353(6) 0.0498(7) 0.0253(6) 0.0145(5) -0.0011(5) -0.0026(5)
    O4 0.0390(7) 0.0677(9) 0.0436(7) -0.0157(6) -0.0061(6) 0.0281(7)
_geom_special_details
;
All e.s.d.'s (except the e.s.d. in the dihedral angle between two l.s. planes)
are estimated using the full covariance matrix. The cell e.s.d.'s are taken
into account individually in the estimation of e.s.d.'s in distances, angles
and torsion angles; correlations between e.s.d.'s in cell parameters are only
used when they are defined by crystal symmetry. An approximate (isotropic)
treatment of cell e.s.d.'s is used for estimating e.s.d.'s involving l.s.
planes.
;
loop_
    _geom_bond_atom_site_label_1
    _geom_bond_atom_site_label_2
    _geom_bond_site_symmetry_2
    _geom_bond_distance
    _geom_bond_publ_flag
    Y1 O1 2_556 2.3157(11) ?
    Y1 O1 . 2.3157(11) y
    Y1 O2 . 2.3349(11) y
    Y1 O2 2_556 2.3349(11) ?
    Y1 O4 2_556 2.3536(12) ?
    Y1 O4 . 2.3536(12) y
    Y1 O3 2_556 2.3660(10) ?
    Y1 O3 . 2.3660(10) y
    O1 C1 . 1.2450(19) ?
    O2 C2 . 1.2392(18) ?
    N1 C1 . 1.318(2) ?
    N1 H1 . 0.8600 ?
    N1 H2 . 0.8600 ?
    N2 C1 . 1.374(2) ?
    N2 C2 . 1.385(2) ?
    N2 H3 . 0.8600 ?
    N3 C2 . 1.329(2) ?
    N3 H4 . 0.8600 ?
    N3 H5 . 0.8600 ?
    O3 H6 . 0.7990 ?
    O3 H7 . 0.7934 ?
    O4 H8 . 0.7541 ?
    O4 H9 . 0.8023 ?
loop_
    _geom_angle_atom_site_label_1
    _geom_angle_atom_site_label_2
    _geom_angle_atom_site_label_3
    _geom_angle_site_symmetry_1
    _geom_angle_site_symmetry_3
    _geom_angle
    _geom_angle_publ_flag
    O1 Y1 O1 2_556 . 126.66(6) ?
    O1 Y1 O2 2_556 . 80.21(4) ?
    O1 Y1 O2 . . 71.12(4) ?
    O1 Y1 O2 2_556 2_556 71.12(4) ?
    O1 Y1 O2 . 2_556 80.21(4) ?
    O2 Y1 O2 . 2_556 113.30(6) ?
    O1 Y1 O4 2_556 2_556 75.55(5) ?
    O1 Y1 O4 . 2_556 147.74(4) ?
    O2 Y1 O4 . 2_556 140.68(4) ?
    O2 Y1 O4 2_556 2_556 87.51(4) ?
    O1 Y1 O4 2_556 . 147.74(4) ?
    O1 Y1 O4 . . 75.55(5) ?
    O2 Y1 O4 . . 87.51(4) ?
    O2 Y1 O4 2_556 . 140.68(4) ?
    O4 Y1 O4 2_556 . 96.78(8) ?
    O1 Y1 O3 2_556 2_556 130.07(4) ?
    O1 Y1 O3 . 2_556 76.19(4) ?
    O2 Y1 O3 . 2_556 145.42(4) ?
    O2 Y1 O3 2_556 2_556 70.89(4) ?
    O4 Y1 O3 2_556 2_556 71.61(4) ?
    O4 Y1 O3 . 2_556 73.53(4) ?
    O1 Y1 O3 2_556 . 76.19(4) ?
    O1 Y1 O3 . . 130.07(4) ?
    O2 Y1 O3 . . 70.89(4) ?
    O2 Y1 O3 2_556 . 145.42(4) ?
    O4 Y1 O3 2_556 . 73.53(4) ?
    O4 Y1 O3 . . 71.61(4) ?
    O3 Y1 O3 2_556 . 126.37(6) ?
    C1 O1 Y1 . . 135.89(10) ?
    C2 O2 Y1 . . 137.05(10) ?
    C1 N1 H1 . . 120.0 ?
    C1 N1 H2 . . 120.0 ?
    H1 N1 H2 . . 120.0 ?
    C1 N2 C2 . . 124.22(14) ?
    C1 N2 H3 . . 117.9 ?
    C2 N2 H3 . . 117.9 ?
    C2 N3 H4 . . 120.0 ?
    C2 N3 H5 . . 120.0 ?
    H4 N3 H5 . . 120.0 ?
    O1 C1 N1 . . 122.63(15) ?
    O1 C1 N2 . . 122.49(14) ?
    N1 C1 N2 . . 114.87(15) ?
    O2 C2 N3 . . 122.60(14) ?
    O2 C2 N2 . . 122.84(14) ?
    N3 C2 N2 . . 114.49(15) ?
    Y1 O3 H6 . . 125.5 ?
    Y1 O3 H7 . . 123.2 ?
    H6 O3 H7 . . 107.8 ?
    Y1 O4 H8 . . 133.0 ?
    Y1 O4 H9 . . 132.0 ?
    H8 O4 H9 . . 94.3 ?
loop_
    _geom_hbond_atom_site_label_D
    _geom_hbond_atom_site_label_H
    _geom_hbond_atom_site_label_A
    _geom_hbond_site_symmetry_A
    _geom_hbond_distance_DH
    _geom_hbond_distance_HA
    _geom_hbond_distance_DA
    _geom_hbond_angle_DHA
    N1 H1 O1 2_656 0.86 2.10 2.9111(18) 157
    N1 H2 Cl1 3_545 0.86 2.39 3.1897(17) 155
    N2 H3 Cl1 3_545 0.86 2.53 3.3184(14) 153
    N3 H4 Cl1 3_445 0.86 2.54 3.3633(15) 161
    N3 H5 Cl1 5_556 0.86 2.54 3.3232(15) 151
    O3 H6 Cl1 7_456 0.80 2.39 3.1607(12) 161
    O3 H7 Cl2 1_455 0.79 2.27 3.0504(12) 168
    O4 H8 Cl1 . 0.75 2.45 3.2028(13) 177
    O4 H9 Cl2 . 0.80 2.40 3.1238(12) 150
data_global
_journal_date_recd_electronic     2008-03-27
_journal_date_accepted     2008-03-31
_journal_name_full     'Acta Crystallographica, Section E'
_journal_year     2008
_journal_volume     64
_journal_issue      5
_journal_page_first     m619
_journal_page_last     m619
_journal_paper_category     QM
_journal_coeditor_code     TK2260
_publ_contact_author_name     'William T. A. Harrison'
_publ_contact_author_address
;
Department of Chemistry
University of Aberdeen
Aberdeen  AB24 3UE
Scotland
;
_publ_contact_author_email     w.harrison@abdn.ac.uk
_publ_contact_author_fax     ' 44 1224 272921 '
_publ_contact_author_phone     ' 44 1224 272897 '
_publ_section_title
;
Tetraaquabis(biuret-\k^2^<i>O</i>,<i>O</i>')yttrium(III) trichloride
;
loop_
    _publ_author_name
    _publ_author_address
    'Harrison, William T. A.'
;   Department of Chemistry
    University of Aberdeen
    Meston Walk
    Aberdeen AB24 3UE
    Scotland
;
