# Supplementary material for: Tetra­aqua­bis(biuret-κ2 O,O′)yttrium(III) trichloride
Source: Acta Crystallogr Sect E Struct Rep Online. 2008 Apr 2;64(Pt 5):m619. doi: 10.1107/S1600536808008659 (PMC2961277; doi:10.1107/S1600536808008659)
Supplement: Supplementary file 2 [file e-64-0m619-Isup2.hkl]

# 
# h,k,l, Fc-squared, Fo-squared, sigma(Fo-squared) and status flag 
# 
data_I
_shelx_title ' jl57 in C2/c' 
_shelx_refln_list_code          4 
_shelx_F_calc_maximum      284.39 
_exptl_crystal_F_000       952.00 
_reflns_d_resolution_high  0.6604 
 
loop_ 
 _symmetry_equiv_pos_as_xyz 
 'x, y, z' 
 '-x, y, -z+1/2' 
 'x+1/2, y+1/2, z' 
 '-x+1/2, y+1/2, -z+1/2' 
 '-x, -y, -z' 
 'x, -y, z-1/2' 
 '-x+1/2, -y+1/2, -z' 
 'x+1/2, -y+1/2, z-1/2' 
 
_cell_length_a     7.6510 
_cell_length_b    13.2534 
_cell_length_c    17.2547 
_cell_angle_alpha  90.000 
_cell_angle_beta  100.817 
_cell_angle_gamma  90.000 
 
_shelx_F_squared_multiplier     1.000 
 
loop_ 
 _refln_index_h 
 _refln_index_k 
 _refln_index_l 
 _refln_F_squared_calc 
 _refln_F_squared_meas 
 _refln_F_squared_sigma 
 _refln_observed_status 
   2   0   0    47493.15    49243.87    221.12 o 
   4   0   0    36435.46    36242.79    188.81 o 
   6   0   0     2097.29     2089.83     50.15 o 
   8   0   0     3277.43     3213.64     74.09 o 
  10   0   0      564.85      558.42     57.37 o 
   1   1   0    21562.72    20891.09    135.97 o 
   3   1   0      929.28      824.43     16.29 o 
   5   1   0     1072.88     1016.47     24.46 o 
   7   1   0     3501.56     3248.49     46.92 o 
   9   1   0     1712.82     1675.63     45.72 o 
  11   1   0     1318.99     1421.76     52.07 o 
   0   2   0     8631.80     7796.38     86.91 o 
   2   2   0      520.61      666.81      9.12 o 
   4   2   0      438.15      452.97     14.28 o 
   6   2   0       55.02       38.35     20.84 o 
   8   2   0       84.45      114.98     27.39 o 
  10   2   0       21.63       38.96     34.78 o 
   1   3   0      284.37      205.83      8.29 o 
   3   3   0       70.21       84.01      8.32 o 
   5   3   0     2743.45     2669.17     34.97 o 
   7   3   0     1237.70     1235.25     34.06 o 
   9   3   0     1720.83     1747.90     46.68 o 
  11   3   0      122.72      109.74     55.49 o 
   0   4   0     1278.65     1472.23     26.14 o 
   2   4   0    12581.89    12906.41     70.44 o 
   4   4   0     2836.16     2722.21     22.50 o 
   6   4   0     3851.99     3606.68     44.13 o 
   8   4   0      792.50      697.62     33.19 o 
  10   4   0      301.03      298.42     42.96 o 
   1   5   0    12739.93    12366.06     67.73 o 
   3   5   0     5874.21     5972.79     31.50 o 
   5   5   0     4637.74     4606.61     40.66 o 
   7   5   0      656.38      691.05     29.71 o 
   9   5   0      141.09      226.66     39.49 o 
  11   5   0       79.02      103.02     57.97 o 
   0   6   0     6336.94     6588.75     53.93 o 
   2   6   0      102.22      148.77     17.13 o 
   4   6   0      731.97      674.68     19.06 o 
   6   6   0     3318.39     3138.10     51.47 o 
   8   6   0     1216.65     1158.76     44.50 o 
  10   6   0      802.71      793.31    140.51 o 
   1   7   0     7594.22     7796.58     74.09 o 
   3   7   0      477.20      438.77     16.69 o 
   5   7   0     2685.52     2674.50     31.99 o 
   7   7   0      211.23      249.75     34.12 o 
   9   7   0        9.90       17.43     49.91 o 
   0   8   0      560.27      567.85     17.34 o 
   2   8   0     1247.23     1200.13     21.76 o 
   4   8   0      189.37      184.58     17.63 o 
   6   8   0       60.27       40.32     28.02 o 
   8   8   0       94.65       37.11     44.50 o 
  10   8   0      364.48      362.76     60.57 o 
   1   9   0    16021.66    15666.37     71.52 o 
   3   9   0     6812.10     6585.36     57.78 o 
   5   9   0      470.30      477.44     22.17 o 
   7   9   0      804.69      737.70     49.45 o 
   9   9   0      676.94      604.49     59.44 o 
   0  10   0     5948.22     5800.34     59.47 o 
   2  10   0     2102.89     2118.13     30.26 o 
   4  10   0     1965.62     1894.62     31.57 o 
   6  10   0      584.22      555.62     47.56 o 
   8  10   0      909.88      940.43     71.96 o 
   1  11   0       39.89       32.20     17.20 o 
   3  11   0      179.09      185.79     20.23 o 
   5  11   0       22.31       15.16     23.71 o 
   7  11   0       77.50       77.39     72.11 o 
   9  11   0      140.99      127.56     54.59 o 
   0  12   0        5.67        1.69     32.59 o 
   2  12   0        4.93      -13.60     21.45 o 
   4  12   0      153.15      109.15     25.24 o 
   6  12   0      443.82      363.04     45.82 o 
   8  12   0      545.19      559.85     58.80 o 
   1  13   0     2962.84     2912.60     54.28 o 
   3  13   0     1994.76     2147.83     50.34 o 
   5  13   0     1681.88     1721.23     43.09 o 
   7  13   0      353.80      414.83     54.39 o 
   0  14   0     1731.89     1783.77     57.98 o 
   2  14   0     1038.82     1068.95     41.66 o 
   4  14   0     1438.79     1515.82     49.43 o 
   6  14   0      198.03      186.81     46.03 o 
   8  14   0      424.70      437.09     59.24 o 
   1  15   0       23.65       14.31     32.52 o 
   3  15   0       63.76       53.47     34.30 o 
   5  15   0       69.95       78.35     47.12 o 
   7  15   0      144.97      148.84     53.63 o 
   0  16   0        4.48      -18.66     56.86 o 
   2  16   0      104.05       69.13     33.79 o 
   4  16   0       50.57       30.55     37.79 o 
   6  16   0        5.99       17.47     75.51 o 
   1  17   0       70.10      121.67     44.91 o 
   3  17   0        6.89       13.79     36.80 o 
   5  17   0        5.92       17.43     46.80 o 
   0  18   0     1022.51     1109.90     90.62 o 
   2  18   0      770.09      827.27     60.57 o 
   4  18   0      143.77      123.27     51.70 o 
   1  19   0      406.28      417.94     57.36 o 
   3  19   0      253.18      257.03     57.98 o 
   0  20   0      127.27      101.28     75.22 o 
 -11   1   1       11.75       25.48     37.47 o 
  -9   1   1      810.20      766.00     37.41 o 
  -7   1   1     2220.89     2195.95     47.66 o 
  -5   1   1     3874.92     3887.65     54.63 o 
  -3   1   1       84.35       92.64      9.44 o 
  -1   1   1     7589.36     8133.34     50.99 o 
   1   1   1      723.43      635.85      6.42 o 
   3   1   1      151.98      154.97     11.75 o 
   5   1   1     2099.21     2112.89     32.05 o 
   7   1   1      571.57      515.77     28.14 o 
   9   1   1       38.08       27.01     30.89 o 
  11   1   1       42.85       59.56     37.13 o 
 -10   2   1       56.56       61.56     33.42 o 
  -8   2   1      842.64      849.87     34.00 o 
  -6   2   1       99.85      122.22     21.04 o 
  -4   2   1      178.03      187.04     11.07 o 
  -2   2   1     2224.38     2394.48     15.20 o 
   0   2   1    11711.00    12361.53     50.13 o 
   2   2   1    10464.77    10383.27     62.15 o 
   4   2   1    24498.73    24153.70    153.75 o 
   6   2   1     2657.62     2735.11     40.06 o 
   8   2   1     3051.74     3141.89     51.29 o 
  10   2   1      771.52      790.02     42.74 o 
 -11   3   1      313.25      363.39     60.79 o 
  -9   3   1      804.83      778.64     44.97 o 
  -7   3   1     3545.63     3610.61     59.92 o 
  -5   3   1     4480.95     4538.58     55.74 o 
  -3   3   1    21148.54    21882.23    123.83 o 
  -1   3   1     9713.99    10443.72     45.99 o 
   1   3   1     5342.56     5858.17     71.64 o 
   3   3   1    19063.67    19539.88     89.50 o 
   5   3   1     9159.25     9050.43     52.04 o 
   7   3   1     1325.54     1281.44     34.01 o 
   9   3   1     1081.36     1005.83     40.18 o 
  11   3   1      552.24      616.04     53.73 o 
 -10   4   1      163.58       91.13     51.03 o 
  -8   4   1     2110.13     2002.24     43.29 o 
  -6   4   1     2918.41     2950.35     40.58 o 
  -4   4   1     8125.18     8049.44     47.52 o 
  -2   4   1    25402.48    26588.04     85.31 o 
   0   4   1       87.49      193.08      8.18 o 
   2   4   1     1558.08     1422.35     16.87 o 
   4   4   1     1022.09     1046.01     16.00 o 
   6   4   1       29.41       51.02     22.17 o 
   8   4   1       31.46       40.78     26.22 o 
  10   4   1      302.81      332.55     44.25 o 
 -11   5   1      114.08      117.69     60.83 o 
  -9   5   1      434.12      451.72     39.11 o 
  -7   5   1     1214.52     1170.65     39.15 o 
  -5   5   1     7312.51     6988.31     56.89 o 
  -3   5   1     2957.51     2911.17     26.84 o 
  -1   5   1      295.21      277.66     10.62 o 
   1   5   1       76.36      104.82      9.75 o 
   3   5   1       21.93       18.26     11.49 o 
   5   5   1       80.88       93.04     15.26 o 
   7   5   1       17.23       40.49     23.81 o 
   9   5   1      195.69      178.95     38.87 o 
 -10   6   1     1244.51     1302.30     72.85 o 
  -8   6   1     1070.16     1007.49     43.48 o 
  -6   6   1     8798.99     8548.97     79.34 o 
  -4   6   1     6657.20     6662.09     37.25 o 
  -2   6   1    15142.08    15104.88    108.85 o 
   0   6   1     3314.68     3253.93     24.61 o 
   2   6   1    27544.04    28180.44    159.02 o 
   4   6   1     5272.68     5329.27     39.28 o 
   6   6   1     6843.54     6969.57     74.34 o 
   8   6   1      356.06      375.71     38.48 o 
  10   6   1      559.27      493.19     60.85 o 
  -9   7   1      765.91      734.55     59.14 o 
  -7   7   1     2100.33     2064.46     62.50 o 
  -5   7   1     1155.47     1179.16     23.91 o 
  -3   7   1     1521.54     1496.56     22.41 o 
  -1   7   1     1629.16     1589.37     20.47 o 
   1   7   1    22811.17    22293.66    153.81 o 
   3   7   1    16369.45    16115.74     72.39 o 
   5   7   1     9124.97     8900.95     64.63 o 
   7   7   1     4563.81     4423.98     66.49 o 
   9   7   1     1175.87     1193.34     66.52 o 
 -10   8   1      558.91      530.95     62.78 o 
  -8   8   1      975.02      979.73     58.93 o 
  -6   8   1     6052.00     6032.86    146.28 o 
  -4   8   1     1724.22     1686.96     26.90 o 
  -2   8   1     3921.01     3795.58     33.72 o 
   0   8   1     1999.57     1999.01     19.46 o 
   2   8   1     3121.15     3123.63     35.50 o 
   4   8   1       67.49       62.64     17.06 o 
   6   8   1       70.23       47.55     28.27 o 
   8   8   1       34.09       28.38     44.29 o 
  10   8   1      113.53      139.01     58.42 o 
  -9   9   1       17.19      -10.18     48.16 o 
  -7   9   1        7.18       14.96     42.29 o 
  -5   9   1        6.14       14.08     17.62 o 
  -3   9   1      273.15      303.71     17.90 o 
  -1   9   1      119.68      164.24     15.60 o 
   1   9   1      827.66      835.32     20.44 o 
   3   9   1       86.09       57.94     17.56 o 
   5   9   1        3.20      -10.67     20.83 o 
   7   9   1       39.36       30.61     39.28 o 
   9   9   1        4.27      -26.93     49.26 o 
  -8  10   1      525.29      495.66     55.35 o 
  -6  10   1      864.79      902.76     51.90 o 
  -4  10   1     1446.03     1395.67     27.84 o 
  -2  10   1      562.53      533.05     20.12 o 
   0  10   1     1809.82     1716.89     25.21 o 
   2  10   1      421.83      430.25     19.92 o 
   4  10   1      311.32      313.85     21.15 o 
   6  10   1       92.85       81.28     38.52 o 
   8  10   1       19.73       25.00     47.84 o 
  -9  11   1       61.38       61.12     54.93 o 
  -7  11   1       45.91       35.68     43.76 o 
  -5  11   1      614.48      625.85     30.33 o 
  -3  11   1       63.18       69.28     18.50 o 
  -1  11   1     1051.26     1021.13     25.99 o 
   1  11   1     3167.52     3157.68     42.49 o 
   3  11   1     1685.04     1693.59     30.61 o 
   5  11   1     1609.00     1554.10     43.61 o 
   7  11   1      550.16      651.40     54.13 o 
   9  11   1      377.87      381.18     61.68 o 
  -8  12   1      440.35      463.94     56.91 o 
  -6  12   1      453.55      503.91     65.45 o 
  -4  12   1     2850.47     2816.88     53.45 o 
  -2  12   1      605.36      566.51     23.13 o 
   0  12   1     3119.89     3034.32     46.46 o 
   2  12   1     1124.58     1086.32     31.47 o 
   4  12   1     1425.80     1444.69     36.71 o 
   6  12   1      441.90      453.17     51.82 o 
   8  12   1      537.42      571.84     58.82 o 
  -7  13   1      513.41      574.71     85.73 o 
  -5  13   1     2648.26     2802.31     50.53 o 
  -3  13   1     2302.63     2216.18     51.55 o 
  -1  13   1     2993.59     2883.63     45.33 o 
   1  13   1     1677.73     1598.97     37.14 o 
   3  13   1      263.36      251.43     32.55 o 
   5  13   1      106.40       57.10     32.55 o 
   7  13   1       59.87       33.40     46.71 o 
  -8  14   1        0.01      -13.57     51.00 o 
  -6  14   1       64.28       12.26     45.26 o 
  -4  14   1        0.14        8.80     32.27 o 
  -2  14   1       28.16       15.32     30.03 o 
   0  14   1      285.54      264.86     27.69 o 
   2  14   1      508.08      505.84     35.90 o 
   4  14   1       10.47      -18.47     33.09 o 
   6  14   1      248.85      317.03     50.00 o 
   8  14   1      118.44      143.04     54.22 o 
  -7  15   1      193.80       93.58     69.89 o 
  -5  15   1      123.17      180.84     46.60 o 
  -3  15   1      206.48      140.42     35.31 o 
  -1  15   1       97.15       79.01     31.95 o 
   1  15   1      168.06      147.97     33.25 o 
   3  15   1      880.57      832.50     45.18 o 
   5  15   1      322.30      276.52     50.75 o 
   7  15   1      181.57      166.13     81.14 o 
  -6  16   1      325.64      236.91     82.03 o 
  -4  16   1      217.72      224.21     40.28 o 
  -2  16   1      293.53      313.36     34.19 o 
   0  16   1      898.51      848.39     54.13 o 
   2  16   1     1360.04     1335.82     73.44 o 
   4  16   1     1671.79     1742.83     56.79 o 
   6  16   1      663.53      733.22     91.50 o 
  -5  17   1      291.37      326.75     58.78 o 
  -3  17   1      556.77      567.06     44.66 o 
  -1  17   1      195.31      198.30     45.51 o 
   1  17   1      465.63      572.60     52.63 o 
   3  17   1      314.65      293.92     51.60 o 
   5  17   1      115.55      106.19     48.98 o 
  -4  18   1        8.72      -18.70     40.13 o 
  -2  18   1        3.92       10.00     69.00 o 
   0  18   1       19.41       -6.33     45.35 o 
   2  18   1       11.48       -4.81     49.24 o 
   4  18   1       44.35       38.22     48.47 o 
  -3  19   1       93.29       98.51     54.84 o 
  -1  19   1      173.04      220.70     53.06 o 
   1  19   1       34.18       66.48     49.70 o 
   3  19   1        8.95        3.04     50.55 o 
   0  20   1       43.43       16.88     51.61 o 
 -10   0   2     2214.36     2273.34     76.18 o 
  -8   0   2     4670.04     4798.94     83.74 o 
  -6   0   2    10299.60    10350.53    100.51 o 
  -4   0   2    41613.53    43799.09    176.04 o 
  -2   0   2      993.30     1109.31     28.43 o 
   0   0   2    25494.60    25201.97    200.78 o 
   2   0   2     1065.83     1533.14     24.91 o 
   4   0   2     4800.06     4798.71     56.95 o 
   6   0   2      436.93      459.92     35.49 o 
   8   0   2     7550.56     7282.47    171.02 o 
  10   0   2      889.84      816.63     60.49 o 
 -11   1   2      183.10      161.12     37.86 o 
  -9   1   2      243.81      212.25     31.55 o 
  -7   1   2      311.12      324.09     25.65 o 
  -5   1   2     5260.56     5200.24     51.06 o 
  -3   1   2    31904.24    31951.10    247.74 o 
  -1   1   2     4831.43     6142.06     62.78 o 
   1   1   2    26993.07    27370.98    279.54 o 
   3   1   2     6537.09     6571.25     34.27 o 
   5   1   2     3264.43     3174.43     38.13 o 
   7   1   2     4248.21     4150.94     53.05 o 
   9   1   2      607.12      591.52     36.16 o 
  11   1   2      147.09      167.12     39.02 o 
 -10   2   2       56.92       47.08     33.31 o 
  -8   2   2      411.59      380.94     30.54 o 
  -6   2   2      182.03      132.48     20.25 o 
  -4   2   2     9699.75    10330.60     48.31 o 
  -2   2   2     9268.74     9404.31     37.75 o 
   0   2   2     2109.75     2429.43     27.01 o 
   2   2   2     7356.56     7969.14     35.34 o 
   4   2   2      108.88      139.58     10.83 o 
   6   2   2      583.30      565.43     26.18 o 
   8   2   2        3.84       27.67     27.46 o 
  10   2   2      271.06      312.19     37.06 o 
 -11   3   2        6.11      -11.57     52.77 o 
  -9   3   2      293.23      288.02     32.96 o 
  -7   3   2      904.81      846.82     30.41 o 
  -5   3   2    10679.95    10588.29     68.97 o 
  -3   3   2     1678.30     1672.47     17.80 o 
  -1   3   2    80875.34    76563.63    340.00 o 
   1   3   2    13757.10    15856.73    140.30 o 
   3   3   2    38099.92    37520.96    152.84 o 
   5   3   2     3318.43     3226.92     38.51 o 
   7   3   2      431.01      436.42     28.06 o 
   9   3   2       16.26       18.66     30.21 o 
  11   3   2        6.27      -22.84     43.79 o 
 -10   4   2      712.09      678.76     60.46 o 
  -8   4   2     1024.50     1005.13     35.16 o 
  -6   4   2     1264.56     1235.32     30.23 o 
  -4   4   2     1117.20     1087.86     16.12 o 
  -2   4   2     2802.41     2396.66     16.68 o 
   0   4   2     8684.69     9546.37     94.11 o 
   2   4   2     5595.10     5855.51     37.04 o 
   4   4   2     3565.65     3573.30     26.52 o 
   6   4   2     8639.22     8479.06     75.48 o 
   8   4   2      649.71      656.61     34.56 o 
  10   4   2      487.23      536.41     47.41 o 
 -11   5   2      586.83      587.95     68.36 o 
  -9   5   2      675.58      613.21     54.96 o 
  -7   5   2     1697.55     1642.76     43.27 o 
  -5   5   2     2314.42     2299.09     24.15 o 
  -3   5   2     4315.80     4382.60     26.44 o 
  -1   5   2      213.49      265.24     11.55 o 
   1   5   2      139.79      180.43     10.71 o 
   3   5   2      998.92     1019.37     18.05 o 
   5   5   2     3140.54     3142.25     31.91 o 
   7   5   2      573.82      575.55     30.52 o 
   9   5   2      240.72      272.38     39.79 o 
 -10   6   2       61.34       51.42     52.38 o 
  -8   6   2      135.18      128.17     45.39 o 
  -6   6   2      430.79      413.64     28.74 o 
  -4   6   2      904.35      854.46     16.32 o 
  -2   6   2     3465.21     3286.56     27.12 o 
   0   6   2     5324.88     5113.57     31.30 o 
   2   6   2    35331.68    35730.58    129.41 o 
   4   6   2     2789.70     2743.47     29.70 o 
   6   6   2     2685.22     2710.05     50.28 o 
   8   6   2       24.97       59.17     35.29 o 
  10   6   2       17.24       33.91     53.10 o 
  -9   7   2      476.51      565.35     57.30 o 
  -7   7   2      460.78      438.14     44.18 o 
  -5   7   2     1119.35     1106.63     23.92 o 
  -3   7   2     1421.17     1476.91     22.39 o 
  -1   7   2       35.03       48.52     11.64 o 
   1   7   2      391.56      371.30     14.62 o 
   3   7   2      957.00      904.35     35.83 o 
   5   7   2      233.01      229.98     20.82 o 
   7   7   2        0.09      -17.94     29.52 o 
   9   7   2       58.18       41.56     49.70 o 
 -10   8   2       19.53       66.18     53.67 o 
  -8   8   2       19.72       -7.38     67.81 o 
  -6   8   2      756.64      784.37     48.16 o 
  -4   8   2     1146.86     1152.56     23.66 o 
  -2   8   2     8514.45     8590.35     49.86 o 
   0   8   2     3723.13     3802.13     30.38 o 
   2   8   2      394.16      376.25     16.91 o 
   4   8   2     1197.18     1246.03     25.56 o 
   6   8   2      451.12      433.27     32.34 o 
   8   8   2       59.75       81.48     36.31 o 
  10   8   2      179.49      183.88     58.30 o 
  -9   9   2      639.67      616.27     59.96 o 
  -7   9   2     2391.30     2389.76     73.18 o 
  -5   9   2     1688.80     1667.55     34.55 o 
  -3   9   2     3410.77     3283.13     34.18 o 
  -1   9   2     1269.92     1287.30     22.59 o 
   1   9   2     1199.92     1217.50     22.01 o 
   3   9   2      733.19      748.77     22.63 o 
   5   9   2     3174.07     2994.19     43.19 o 
   7   9   2     2211.07     2254.26     54.94 o 
   9   9   2     1604.09     1578.97     74.44 o 
  -8  10   2      296.43      316.55     52.45 o 
  -6  10   2     3283.50     3271.50     77.73 o 
  -4  10   2     5225.26     5129.40     53.96 o 
  -2  10   2    12739.72    12547.44    105.81 o 
   0  10   2    10124.22     9945.35     57.96 o 
   2  10   2     3186.68     3075.01     35.64 o 
   4  10   2     5575.27     5506.22     52.42 o 
   6  10   2     1774.14     1715.50     47.06 o 
   8  10   2     1092.31     1091.56     64.64 o 
  -9  11   2       21.28        5.50     54.64 o 
  -7  11   2       12.18       36.89     45.46 o 
  -5  11   2      443.09      456.19     28.00 o 
  -3  11   2     1329.52     1343.34     32.61 o 
  -1  11   2     3163.99     3116.77     35.18 o 
   1  11   2      478.97      421.83     37.19 o 
   3  11   2     1151.25     1079.26     27.11 o 
   5  11   2      660.98      630.58     30.83 o 
   7  11   2      545.91      575.30     52.55 o 
   9  11   2       38.96       22.73     53.45 o 
  -8  12   2       61.91       50.73     49.77 o 
  -6  12   2      121.56       84.89     43.46 o 
  -4  12   2      928.89      955.48     32.85 o 
  -2  12   2      807.72      817.87     29.00 o 
   0  12   2     2155.28     2081.52     38.54 o 
   2  12   2     2333.94     2333.50     40.76 o 
   4  12   2     1227.90     1288.37     36.89 o 
   6  12   2      244.68      241.70     46.11 o 
   8  12   2       35.40       53.32     52.75 o 
  -7  13   2      498.91      488.85     56.25 o 
  -5  13   2     1313.78     1270.34     39.59 o 
  -3  13   2      748.25      767.58     38.53 o 
  -1  13   2     1101.26     1112.79     39.99 o 
   1  13   2      144.35      142.69     24.78 o 
   3  13   2     1006.61     1019.76     34.15 o 
   5  13   2      978.55     1000.20     43.56 o 
   7  13   2      393.07      379.79     53.52 o 
  -8  14   2      529.43      598.28     64.11 o 
  -6  14   2      239.22      312.85     49.66 o 
  -4  14   2      810.59      793.86     41.61 o 
  -2  14   2      295.75      288.02     33.10 o 
   0  14   2      443.80      446.59     35.69 o 
   2  14   2      242.91      214.37     27.77 o 
   4  14   2     1062.58     1109.12     45.08 o 
   6  14   2      487.76      502.01     66.78 o 
  -7  15   2      201.92      192.98     53.34 o 
  -5  15   2      132.53      145.41     37.45 o 
  -3  15   2      452.88      458.35     38.56 o 
  -1  15   2      983.88      963.29     42.76 o 
   1  15   2     1009.28      972.93     43.31 o 
   3  15   2      757.63      783.82     42.90 o 
   5  15   2      444.67      475.87     50.05 o 
   7  15   2       23.47      -48.86     75.51 o 
  -6  16   2        7.98       -7.70     74.33 o 
  -4  16   2        2.52        9.54     35.41 o 
  -2  16   2       23.20        3.04     35.69 o 
   0  16   2        5.87       18.08     33.39 o 
   2  16   2        6.81      -21.73     41.29 o 
   4  16   2       34.28      -11.11     35.71 o 
   6  16   2       17.00       19.84     76.99 o 
  -5  17   2       50.00       91.81     51.45 o 
  -3  17   2       97.10      103.20     39.56 o 
  -1  17   2       53.72       59.95     37.60 o 
   1  17   2       72.02      111.25     62.93 o 
   3  17   2       63.28       38.97     46.20 o 
   5  17   2        4.01       12.57     52.43 o 
  -4  18   2      157.54      170.15     41.89 o 
  -2  18   2      121.00       78.51     42.41 o 
   0  18   2       20.68       63.36     46.90 o 
   2  18   2       95.71      110.70     47.30 o 
   4  18   2       21.46       14.54     47.52 o 
  -3  19   2      492.43      524.40     60.03 o 
  -1  19   2      310.96      395.18     59.37 o 
   1  19   2      437.66      412.54     56.40 o 
   3  19   2      254.22      199.59     52.88 o 
 -11   1   3       40.84       -6.32     41.24 o 
  -9   1   3       24.35       49.61     30.11 o 
  -7   1   3      106.81      114.06     23.60 o 
  -5   1   3       37.48       58.25     13.07 o 
  -3   1   3     9771.46    10620.51     67.22 o 
  -1   1   3     3126.93     2853.71     29.14 o 
   1   1   3     1249.34     1224.44     16.66 o 
   3   1   3     9212.08     9492.65     53.65 o 
   5   1   3     1286.12     1222.99     27.85 o 
   7   1   3     2091.04     2025.72     41.35 o 
   9   1   3      668.37      648.13     37.32 o 
  11   1   3      257.89      296.41     42.84 o 
 -10   2   3      675.02      673.72     40.30 o 
  -8   2   3     2351.87     2293.27     44.98 o 
  -6   2   3     7408.61     7211.73     59.02 o 
  -4   2   3    14128.02    14354.31     60.58 o 
  -2   2   3    23615.79    23937.01    161.21 o 
   0   2   3    44971.30    43033.96    166.21 o 
   2   2   3      803.74      797.01     14.37 o 
   4   2   3      647.27      717.10     16.04 o 
   6   2   3      336.12      330.82     24.13 o 
   8   2   3      610.98      603.06     32.69 o 
  10   2   3      324.01      384.73     39.22 o 
 -11   3   3     1008.50     1121.04    119.34 o 
  -9   3   3     1063.60     1066.26     39.87 o 
  -7   3   3     3819.06     3671.81     47.61 o 
  -5   3   3     5285.24     5123.91     36.98 o 
  -3   3   3    25594.90    26772.40    114.38 o 
  -1   3   3    52213.28    50500.95    188.25 o 
   1   3   3    20667.00    21847.84    187.08 o 
   3   3   3     1021.84     1036.04     16.37 o 
   5   3   3    10850.77    10585.18    107.97 o 
   7   3   3     3860.67     3793.01     51.37 o 
   9   3   3     1537.09     1570.43     46.91 o 
 -10   4   3       84.96       80.68     50.33 o 
  -8   4   3      522.11      528.58     31.30 o 
  -6   4   3       30.84       20.81     20.39 o 
  -4   4   3     1584.48     1582.75     18.81 o 
  -2   4   3     2646.23     2544.73     21.77 o 
   0   4   3    30122.77    29324.65    105.75 o 
   2   4   3     2742.37     2596.75     23.02 o 
   4   4   3    12832.30    12873.62    100.53 o 
   6   4   3     9718.82     9600.41    100.45 o 
   8   4   3     2392.82     2370.34     48.03 o 
  10   4   3      691.64      710.21     50.49 o 
 -11   5   3        1.41        7.27     55.36 o 
  -9   5   3       85.32       61.81     48.97 o 
  -7   5   3     1847.05     1806.93     44.19 o 
  -5   5   3     1095.87     1081.01     19.26 o 
  -3   5   3      680.53      662.75     12.70 o 
  -1   5   3      202.96      212.02     11.78 o 
   1   5   3      169.47      158.94     10.83 o 
   3   5   3     3987.92     4020.26     31.84 o 
   5   5   3      449.71      531.56     22.34 o 
   7   5   3     1690.01     1693.17     47.08 o 
   9   5   3      159.70      242.55     41.88 o 
 -10   6   3     1273.30     1262.64     70.95 o 
  -8   6   3     1322.95     1351.75     61.25 o 
  -6   6   3     1331.28     1346.44     36.15 o 
  -4   6   3     3170.24     3146.15     25.77 o 
  -2   6   3    19872.06    20025.54     99.02 o 
   0   6   3     4526.07     4668.75     36.49 o 
   2   6   3     7141.17     7321.31     43.49 o 
   4   6   3     1236.74     1262.18     23.36 o 
   6   6   3     2475.45     2438.76     48.77 o 
   8   6   3      846.83      794.69     42.08 o 
  10   6   3      467.31      446.92     48.42 o 
  -9   7   3     1793.98     1759.88    117.71 o 
  -7   7   3     3016.97     2774.81     72.65 o 
  -5   7   3     4258.99     4185.27     38.41 o 
  -3   7   3    12968.71    12754.44     61.12 o 
  -1   7   3     9253.83     9194.90    118.53 o 
   1   7   3    15354.74    15545.88    101.35 o 
   3   7   3     2233.96     2233.20     27.96 o 
   5   7   3      770.97      829.35     27.27 o 
   7   7   3      380.20      440.24     37.61 o 
   9   7   3      489.81      445.94     43.39 o 
 -10   8   3      251.87      296.81     61.02 o 
  -8   8   3       27.25       41.06     43.00 o 
  -6   8   3      199.57      181.59     28.26 o 
  -4   8   3      954.18      950.36     22.17 o 
  -2   8   3      241.18      277.82     15.97 o 
   0   8   3      429.97      469.34     19.95 o 
   2   8   3     5393.79     5440.30     41.41 o 
   4   8   3     1576.20     1524.68     27.34 o 
   6   8   3     1020.94      999.91     39.03 o 
   8   8   3      596.63      537.36     42.23 o 
  10   8   3      290.60      313.42     78.47 o 
  -9   9   3       10.54       22.50     49.91 o 
  -7   9   3      253.75      244.55     42.58 o 
  -5   9   3        5.59        9.49     22.10 o 
  -3   9   3     1056.24      987.89     22.53 o 
  -1   9   3      219.39      200.45     16.30 o 
   1   9   3      363.61      361.58     17.67 o 
   3   9   3      258.26      230.67     19.16 o 
   5   9   3       85.52       68.02     22.79 o 
   7   9   3       40.12       74.11     32.88 o 
   9   9   3       69.33       90.03     53.39 o 
 -10  10   3        6.15       15.14     56.08 o 
  -8  10   3       53.21       25.12     48.56 o 
  -6  10   3      278.07      302.38     32.73 o 
  -4  10   3      165.49      175.10     22.50 o 
  -2  10   3      322.60      365.35     20.94 o 
   0  10   3      743.43      704.64     20.74 o 
   2  10   3      896.29      897.49     24.05 o 
   4  10   3     1262.70     1235.54     28.80 o 
   6  10   3      633.47      573.99     36.94 o 
   8  10   3      840.88      891.08     62.18 o 
  -9  11   3      240.74      218.01    108.24 o 
  -7  11   3      731.14      760.14     66.93 o 
  -5  11   3     1834.82     1861.34     40.46 o 
  -3  11   3     3440.13     3387.16     46.27 o 
  -1  11   3     1893.46     1892.82     29.07 o 
   1  11   3      147.78      161.27     23.85 o 
   3  11   3       66.60       81.62     19.45 o 
   5  11   3      115.58      165.05     26.60 o 
   7  11   3       56.76      119.22     45.41 o 
   9  11   3      226.98      179.30     57.06 o 
  -8  12   3      287.89      266.29     54.41 o 
  -6  12   3       83.34       66.51     33.60 o 
  -4  12   3     2137.31     1997.52     41.87 o 
  -2  12   3     1589.12     1559.33     34.60 o 
   0  12   3     1263.62     1184.67     32.05 o 
   2  12   3      456.44      483.12     27.45 o 
   4  12   3      726.97      685.10     27.02 o 
   6  12   3      581.09      628.74     53.13 o 
   8  12   3      760.18      764.29     65.00 o 
  -7  13   3       55.33       49.03     49.51 o 
  -5  13   3      154.99      116.87     28.98 o 
  -3  13   3      446.25      406.75     28.91 o 
  -1  13   3      490.62      493.07     46.84 o 
   1  13   3      231.83      188.79     25.65 o 
   3  13   3     1090.87     1027.96     34.96 o 
   5  13   3      654.54      634.08     39.34 o 
   7  13   3      643.20      646.57     97.87 o 
  -8  14   3      143.32      201.02     54.68 o 
  -6  14   3       23.37      -18.34     35.47 o 
  -4  14   3      810.23      808.55     42.93 o 
  -2  14   3        7.56      -26.15     29.87 o 
   0  14   3        1.85      -18.06     28.19 o 
   2  14   3        3.38        5.15     25.66 o 
   4  14   3      100.78      103.39     33.57 o 
   6  14   3       32.81       26.33     44.74 o 
  -7  15   3       83.86       98.17     53.24 o 
  -5  15   3      220.20      257.58     38.90 o 
  -3  15   3      288.11      248.92     35.75 o 
  -1  15   3     1232.96     1251.08     46.40 o 
   1  15   3      966.54      874.15     42.33 o 
   3  15   3      579.94      608.17     40.84 o 
   5  15   3      358.45      356.67     49.64 o 
   7  15   3      317.83      352.40     86.47 o 
  -6  16   3      916.83      963.32     95.95 o 
  -4  16   3      924.79      960.42     46.87 o 
  -2  16   3     1955.77     2117.66     59.63 o 
   0  16   3     1963.58     2003.42     55.21 o 
   2  16   3     1137.78     1159.01     58.51 o 
   4  16   3      524.00      539.33     43.18 o 
   6  16   3      199.42      164.95     79.66 o 
  -5  17   3       59.64       70.67     38.98 o 
  -3  17   3      313.50      387.55     43.77 o 
  -1  17   3      270.12      310.17     41.17 o 
   1  17   3     1350.36     1370.40     64.07 o 
   3  17   3      668.89      675.71     54.33 o 
   5  17   3      642.93      740.62     83.81 o 
  -4  18   3        7.27        1.50     40.53 o 
  -2  18   3       40.09       50.09     40.36 o 
   0  18   3       35.25       28.69     47.83 o 
   2  18   3       57.43      105.91     46.99 o 
   4  18   3       72.67       52.89     48.61 o 
  -3  19   3        1.26       12.80     42.50 o 
  -1  19   3       64.02      100.02     48.89 o 
   1  19   3        7.16       25.54     55.82 o 
   3  19   3       26.92       38.72     51.20 o 
 -10   0   4      258.86      299.99     48.53 o 
  -8   0   4     3103.09     2907.21    115.49 o 
  -6   0   4    10825.93    10527.79    119.34 o 
  -4   0   4    13200.99    13556.56     75.19 o 
  -2   0   4    25687.89    25070.49    181.53 o 
   0   0   4    12039.36    14738.17    115.49 o 
   2   0   4    50426.49    48878.97    224.56 o 
   4   0   4    31633.94    31720.22    253.49 o 
   6   0   4     1610.11     1655.85     50.04 o 
   8   0   4     2983.28     2832.25     73.08 o 
  10   0   4      500.37      471.92     59.26 o 
 -11   1   4       68.33       46.86     43.66 o 
  -9   1   4     1087.03     1104.79     39.46 o 
  -7   1   4     2753.02     2813.54     42.82 o 
  -5   1   4     2366.68     2457.18     26.82 o 
  -3   1   4     7279.85     7754.14     52.85 o 
  -1   1   4      365.43      422.53     12.09 o 
   1   1   4     5044.40     4988.72     46.74 o 
   3   1   4     4510.95     4580.49     37.10 o 
   5   1   4     5524.19     5407.68     50.69 o 
   7   1   4     1048.22     1081.27     34.70 o 
   9   1   4     1487.36     1551.48     46.64 o 
 -10   2   4        7.20       11.56     37.72 o 
  -8   2   4      657.48      615.07     31.48 o 
  -6   2   4      332.20      301.83     22.55 o 
  -4   2   4       45.53       33.75     15.13 o 
  -2   2   4     4238.91     4667.55     38.65 o 
   0   2   4    19860.80    20666.78     89.56 o 
   2   2   4    38852.72    40323.83    176.87 o 
   4   2   4      162.14      173.18     13.08 o 
   6   2   4      450.19      464.63     25.52 o 
   8   2   4      601.17      614.73     33.84 o 
  10   2   4        2.83       10.08     41.26 o 
 -11   3   4     1052.92     1168.48     89.28 o 
  -9   3   4     2266.85     2227.48     59.46 o 
  -7   3   4     2699.53     2452.36     43.00 o 
  -5   3   4     4987.86     4877.58     36.96 o 
  -3   3   4     2446.42     2615.82     27.08 o 
  -1   3   4     5631.44     5687.75     42.21 o 
   1   3   4     1444.47     1455.91     18.46 o 
   3   3   4     5496.56     5805.96     40.68 o 
   5   3   4      913.45      814.37     25.95 o 
   7   3   4     1201.01     1148.95     35.76 o 
   9   3   4      424.34      402.44     41.97 o 
 -10   4   4      436.33      431.75     58.96 o 
  -8   4   4      364.41      376.98     30.00 o 
  -6   4   4      380.73      382.32     23.11 o 
  -4   4   4     1633.50     1641.83     21.66 o 
  -2   4   4    19519.90    20311.77    148.98 o 
   0   4   4    49014.71    47830.90    158.78 o 
   2   4   4    30704.79    32128.19    105.36 o 
   4   4   4     3288.72     3350.46     37.19 o 
   6   4   4     2617.90     2563.03     49.89 o 
   8   4   4      116.66       98.93     34.20 o 
  10   4   4      431.69      476.22     48.65 o 
 -11   5   4      226.45      141.90     56.09 o 
  -9   5   4      521.75      513.95     54.13 o 
  -7   5   4      903.59      851.34     34.03 o 
  -5   5   4      102.74      123.55     15.69 o 
  -3   5   4     2423.37     2393.17     29.51 o 
  -1   5   4    11812.66    11893.89     87.92 o 
   1   5   4    11359.31    11697.12    108.38 o 
   3   5   4     4735.51     4712.10     35.66 o 
   5   5   4      651.70      666.86     30.53 o 
   7   5   4      245.68      228.59     35.27 o 
   9   5   4      389.05      420.91     43.16 o 
 -10   6   4      427.12      394.32     59.53 o 
  -8   6   4     1194.46     1191.84     59.54 o 
  -6   6   4      150.63      140.18     36.73 o 
  -4   6   4      174.68      175.77     12.96 o 
  -2   6   4      457.52      385.38     14.58 o 
   0   6   4      371.31      413.04     15.98 o 
   2   6   4     1367.87     1415.03     21.40 o 
   4   6   4      243.22      221.13     17.26 o 
   6   6   4       73.83       54.00     28.73 o 
   8   6   4      124.27      126.08     35.61 o 
  10   6   4      681.10      753.33     52.81 o 
  -9   7   4        0.11      -45.67     47.84 o 
  -7   7   4       79.80       77.93     41.14 o 
  -5   7   4        8.19       32.51     19.36 o 
  -3   7   4      452.76      445.81     15.67 o 
  -1   7   4     2878.67     2706.38    102.87 o 
   1   7   4      151.09      176.08     14.11 o 
   3   7   4     5188.37     5382.08     42.03 o 
   5   7   4      125.83      102.66     20.70 o 
   7   7   4        3.90       12.85     32.29 o 
   9   7   4       15.34       15.30     47.65 o 
 -10   8   4      143.38      181.12     55.50 o 
  -8   8   4     1041.34      938.89     57.98 o 
  -6   8   4     2144.09     2007.11     45.71 o 
  -4   8   4     1087.20     1107.68     28.53 o 
  -2   8   4      672.08      633.74     19.36 o 
   0   8   4      163.05      176.32     18.02 o 
   2   8   4       52.94       46.79     16.04 o 
   4   8   4      254.90      247.94     19.36 o 
   6   8   4      325.25      275.91     33.40 o 
   8   8   4      401.72      382.13     41.19 o 
  -9   9   4      266.09      300.10     60.56 o 
  -7   9   4     1607.41     1619.63    102.46 o 
  -5   9   4     6425.62     6591.44     62.40 o 
  -3   9   4     6226.97     6300.75     56.26 o 
  -1   9   4     8449.14     8511.36     84.25 o 
   1   9   4    23688.32    23468.39    219.38 o 
   3   9   4     9230.64     9175.25     73.28 o 
   5   9   4     5713.82     5692.58     63.99 o 
   7   9   4     1100.25     1156.91     46.30 o 
   9   9   4      286.49      237.48     56.22 o 
 -10  10   4      822.35      864.30     69.71 o 
  -8  10   4     1212.36     1216.50     67.21 o 
  -6  10   4     5315.23     5349.20     73.07 o 
  -4  10   4     2803.95     2618.05     41.96 o 
  -2  10   4     3676.36     3608.94     56.04 o 
   0  10   4     1815.65     1834.96     44.15 o 
   2  10   4     2822.83     2861.59     35.15 o 
   4  10   4     1798.73     1765.60     31.96 o 
   6  10   4     1866.90     1846.61     50.30 o 
   8  10   4     1358.14     1334.88     69.19 o 
  -9  11   4      360.11      325.63     59.36 o 
  -7  11   4      119.89      117.65     48.16 o 
  -5  11   4     1375.12     1390.32     37.67 o 
  -3  11   4      250.88      242.66     24.26 o 
  -1  11   4      904.33      932.69     28.94 o 
   1  11   4       41.31       53.26     21.99 o 
   3  11   4       73.53       88.01     19.43 o 
   5  11   4      268.30      250.03     28.01 o 
   7  11   4      685.95      676.25     56.04 o 
   9  11   4       38.51       57.57     55.69 o 
  -8  12   4      213.55      196.08     96.39 o 
  -6  12   4       56.44       47.35     33.23 o 
  -4  12   4       71.85       79.47     25.24 o 
  -2  12   4      100.15       99.63     22.74 o 
   0  12   4       50.67       66.98     27.65 o 
   2  12   4        6.93      -11.20     23.49 o 
   4  12   4       53.19       17.18     20.88 o 
   6  12   4        2.59      -20.12     43.01 o 
   8  12   4       74.58       77.59     71.66 o 
  -7  13   4      495.60      518.40     58.61 o 
  -5  13   4      418.96      440.29     31.87 o 
  -3  13   4     1068.79     1019.51     34.05 o 
  -1  13   4     3067.75     3090.29     58.33 o 
   1  13   4     2372.79     2496.24     53.33 o 
   3  13   4     2000.26     1997.26     42.57 o 
   5  13   4      411.68      424.76     38.03 o 
   7  13   4      345.23      352.16     54.71 o 
  -8  14   4      183.89      192.00     55.99 o 
  -6  14   4      192.98      179.24     39.33 o 
  -4  14   4      444.05      472.78     39.41 o 
  -2  14   4      736.29      778.79     41.64 o 
   0  14   4     2899.15     2930.05     58.52 o 
   2  14   4     1682.38     1814.14     49.94 o 
   4  14   4      724.45      729.79     40.35 o 
   6  14   4      368.63      406.91     52.28 o 
  -7  15   4      309.80      371.28    109.27 o 
  -5  15   4      101.39       68.74     36.36 o 
  -3  15   4       27.94       38.62     33.96 o 
  -1  15   4       22.39       36.41     32.74 o 
   1  15   4      151.90      133.18     33.66 o 
   3  15   4       21.13       21.52     39.53 o 
   5  15   4       70.74       48.63     42.48 o 
   7  15   4       52.62      183.60     82.62 o 
  -6  16   4        1.92       -8.29     62.48 o 
  -4  16   4      196.67      223.13     38.43 o 
  -2  16   4        6.99        9.86     35.73 o 
   0  16   4      627.43      596.60     49.39 o 
   2  16   4      108.58       47.21     40.54 o 
   4  16   4       66.80       96.24     44.51 o 
   6  16   4       14.26       20.43     79.66 o 
  -5  17   4       24.54       35.38     38.70 o 
  -3  17   4        8.69      -15.41     39.61 o 
  -1  17   4        6.37       13.45     36.58 o 
   1  17   4       27.21       22.47     42.91 o 
   3  17   4       28.75      -23.46     42.60 o 
  -4  18   4      131.29       91.86     44.45 o 
  -2  18   4      354.32      410.91     44.83 o 
   0  18   4      261.39      275.20     51.24 o 
   2  18   4      514.18      489.82     62.78 o 
   4  18   4      262.91      322.44     55.58 o 
  -3  19   4      186.90      194.42     46.20 o 
  -1  19   4      149.18      136.09     52.22 o 
   1  19   4      155.06      185.50     53.07 o 
 -11   1   5       70.56       50.86     42.83 o 
  -9   1   5       99.49       82.28     29.63 o 
  -7   1   5     1856.01     1784.86     36.36 o 
  -5   1   5     8632.59     8720.76     50.73 o 
  -3   1   5     6859.63     6793.98     86.24 o 
  -1   1   5      435.70      477.12     14.04 o 
   1   1   5      114.94      191.17     25.31 o 
   3   1   5     1505.87     1523.48     22.14 o 
   5   1   5      252.29      269.82     23.10 o 
   7   1   5      134.91      142.00     27.30 o 
   9   1   5      176.85      218.26     34.74 o 
 -10   2   5      416.47      430.33     44.59 o 
  -8   2   5      102.61      104.27     26.37 o 
  -6   2   5     1215.17     1243.71     29.74 o 
  -4   2   5     1379.57     1439.03     25.18 o 
  -2   2   5      142.07      165.27     16.88 o 
   0   2   5      340.33      404.79     13.70 o 
   2   2   5    17468.18    17676.34     86.18 o 
   4   2   5     9289.92     9285.69     55.70 o 
   6   2   5     7015.09     6791.31     64.29 o 
   8   2   5     1807.97     1729.21     52.13 o 
  10   2   5      406.00      382.34     47.90 o 
 -11   3   5      817.95      938.24     67.84 o 
  -9   3   5     1459.55     1417.06     49.87 o 
  -7   3   5     3436.84     3540.48     47.29 o 
  -5   3   5     6452.37     6541.47     43.84 o 
  -3   3   5    15250.73    15474.89     78.11 o 
  -1   3   5     4617.09     4887.86     50.40 o 
   1   3   5    21235.25    21811.16    144.04 o 
   3   3   5     3393.03     3322.26     32.34 o 
   5   3   5     5451.85     5324.23     61.40 o 
   7   3   5     2860.88     2763.10     56.47 o 
   9   3   5      851.65      859.14     48.16 o 
 -10   4   5      494.54      545.66     58.23 o 
  -8   4   5     2781.27     2753.75     62.75 o 
  -6   4   5     3526.77     3374.49     41.53 o 
  -4   4   5    23526.15    23382.77    118.10 o 
  -2   4   5     2679.51     2474.85     32.62 o 
   0   4   5    28112.92    29207.57    108.52 o 
   2   4   5      622.25      663.53     18.35 o 
   4   4   5      743.46      707.69     22.11 o 
   6   4   5       34.45       45.42     26.88 o 
   8   4   5      213.99      210.13     37.34 o 
  10   4   5       21.41       42.27     44.31 o 
 -11   5   5       16.52      -21.31     53.82 o 
  -9   5   5      281.54      302.34     49.07 o 
  -7   5   5      349.65      368.85     43.21 o 
  -5   5   5     2238.45     2311.46     27.84 o 
  -3   5   5     2724.71     2707.45     24.90 o 
  -1   5   5    16920.74    18180.13     80.74 o 
   1   5   5      127.60      188.26     22.59 o 
   3   5   5       47.38       40.13     14.10 o 
   5   5   5      156.96      149.95     26.06 o 
   7   5   5       34.66       63.43     32.30 o 
   9   5   5        9.40       33.73     39.65 o 
 -10   6   5      322.11      313.63     57.15 o 
  -8   6   5     1632.59     1550.44     63.72 o 
  -6   6   5     2584.18     2424.95     62.78 o 
  -4   6   5     3616.51     3569.14     34.85 o 
  -2   6   5    14181.86    14377.96    169.22 o 
   0   6   5     9003.16     9111.43     54.52 o 
   2   6   5     4596.73     4394.70     35.23 o 
   4   6   5     5085.25     5052.54     42.09 o 
   6   6   5     3180.61     3128.43     56.76 o 
   8   6   5     1118.69     1122.87     53.90 o 
  10   6   5      649.57      648.07     51.89 o 
  -9   7   5      511.40      474.88     55.41 o 
  -7   7   5      548.28      485.88     44.39 o 
  -5   7   5     2524.00     2623.24     38.98 o 
  -3   7   5     1847.92     1871.99     39.92 o 
  -1   7   5     5140.14     5301.91     40.50 o 
   1   7   5     6382.93     6478.50     49.40 o 
   3   7   5    12505.47    12444.88     93.79 o 
   5   7   5     9147.59     8937.02     68.54 o 
   7   7   5     2879.82     2915.67     60.98 o 
   9   7   5     1226.22     1217.65     56.11 o 
 -10   8   5      112.92      130.23     55.16 o 
  -8   8   5      331.72      306.82     49.50 o 
  -6   8   5     3044.79     3081.64     73.08 o 
  -4   8   5     3294.87     3359.54     43.72 o 
  -2   8   5     5543.11     5413.82     65.20 o 
   0   8   5      166.20      164.70     18.13 o 
   2   8   5     1932.09     1903.94     27.70 o 
   4   8   5       99.58       95.29     18.56 o 
   6   8   5       35.51       31.98     30.41 o 
   8   8   5       24.40       14.91     38.97 o 
  -9   9   5        2.34        2.21     50.89 o 
  -7   9   5      381.19      362.14     44.98 o 
  -5   9   5       36.84       68.55     23.65 o 
  -3   9   5      127.70      146.47     20.68 o 
  -1   9   5      928.89      882.60     24.57 o 
   1   9   5       24.95       32.51     20.03 o 
   3   9   5       93.39       79.12     18.79 o 
   5   9   5      262.15      265.98     25.96 o 
   7   9   5       35.29       62.39     35.94 o 
   9   9   5       16.90       46.01     55.86 o 
 -10  10   5        4.64      -13.02     57.77 o 
  -8  10   5      594.85      490.85     55.91 o 
  -6  10   5      887.77      807.25     39.30 o 
  -4  10   5     4152.67     4117.73     51.51 o 
  -2  10   5      204.23      200.30     22.45 o 
   0  10   5      970.89     1000.80     27.63 o 
   2  10   5       16.36       22.63     18.55 o 
   4  10   5     1197.84     1276.40     29.96 o 
   6  10   5       28.64       53.97     33.87 o 
   8  10   5       11.36       12.59     40.65 o 
  -9  11   5       20.11       -9.25     53.20 o 
  -7  11   5      432.71      383.44     50.82 o 
  -5  11   5       53.05       57.98     25.30 o 
  -3  11   5      308.18      285.67     25.38 o 
  -1  11   5       65.11       81.94     27.69 o 
   1  11   5      175.95      175.06     23.11 o 
   3  11   5     2346.51     2382.70     36.53 o 
   5  11   5     2289.81     2257.33     54.00 o 
   7  11   5      802.04      798.49     46.56 o 
  -8  12   5      491.09      566.19     62.22 o 
  -6  12   5      786.54      813.92     41.72 o 
  -4  12   5      791.67      792.26     33.48 o 
  -2  12   5     1484.41     1460.57     35.66 o 
   0  12   5     1122.66     1035.02     38.83 o 
   2  12   5      911.50      858.93     31.88 o 
   4  12   5     1867.78     1798.33     35.80 o 
   6  12   5     1025.64     1030.35     47.49 o 
   8  12   5      240.12      208.98     55.79 o 
  -7  13   5     1312.31     1399.33     69.82 o 
  -5  13   5      847.21      787.59     35.63 o 
  -3  13   5     1685.86     1585.98     39.42 o 
  -1  13   5     1355.53     1276.94     51.45 o 
   1  13   5      550.01      488.58     34.33 o 
   3  13   5      613.86      573.52     31.51 o 
   5  13   5      371.18      332.71     30.38 o 
   7  13   5       88.66      104.36     52.71 o 
  -8  14   5       20.89        5.60     55.61 o 
  -6  14   5       42.20       58.12     37.84 o 
  -4  14   5        6.18       26.02     33.55 o 
  -2  14   5      264.77      243.88     34.14 o 
   0  14   5      122.82      137.16     32.22 o 
   2  14   5       39.49       27.83     30.08 o 
   4  14   5      803.06      792.67     37.01 o 
   6  14   5      195.30      177.79     47.99 o 
  -7  15   5       42.34       30.37     52.58 o 
  -5  15   5      508.84      506.66     42.98 o 
  -3  15   5      427.07      399.57     38.82 o 
  -1  15   5      738.42      718.46     43.11 o 
   1  15   5      620.81      593.71     39.37 o 
   3  15   5      281.17      290.22     37.44 o 
   5  15   5      144.69      111.88     45.68 o 
  -6  16   5      347.48      423.06     53.43 o 
  -4  16   5      369.11      348.82     40.43 o 
  -2  16   5      735.99      662.35     44.75 o 
   0  16   5      525.37      529.74     40.02 o 
   2  16   5     1239.46     1208.60     50.06 o 
   4  16   5      726.07      798.82     55.49 o 
   6  16   5      488.26      542.22     87.06 o 
  -5  17   5      646.96      672.47     49.37 o 
  -3  17   5      832.13      829.69     49.89 o 
  -1  17   5      654.88      703.56     47.39 o 
   1  17   5      635.03      610.56     45.49 o 
   3  17   5      151.78      186.53     48.33 o 
  -4  18   5        8.43      -21.69     41.26 o 
  -2  18   5      116.44       74.58     41.26 o 
   0  18   5       39.03       26.57     39.56 o 
   2  18   5       22.26       37.81     47.05 o 
   4  18   5       11.19      -30.50     69.00 o 
  -3  19   5       70.33      106.39     45.01 o 
  -1  19   5       13.08       22.66     52.82 o 
   1  19   5       10.44        3.49     50.54 o 
 -10   0   6     2246.81     2256.28     76.61 o 
  -8   0   6     6065.32     5812.97     91.32 o 
  -6   0   6    11802.86    11708.22    201.22 o 
  -4   0   6     4894.19     4885.58     76.40 o 
  -2   0   6    11717.64    10677.91    103.35 o 
   0   0   6     1230.05     1367.24     35.54 o 
   2   0   6     6100.67     6172.00    139.77 o 
   4   0   6     9403.94     9626.47    112.38 o 
   6   0   6     9908.54     9822.50    109.20 o 
   8   0   6     2735.55     2851.33     75.37 o 
  10   0   6     1494.30     1540.77    103.94 o 
 -11   1   6      337.30      326.41     61.24 o 
  -9   1   6      295.10      292.79     31.78 o 
  -7   1   6     3430.34     3230.54     45.59 o 
  -5   1   6     5065.98     5162.14     40.10 o 
  -3   1   6    16468.88    16920.04     84.76 o 
  -1   1   6    31369.35    29741.72    165.62 o 
   1   1   6    36088.45    36940.18    147.13 o 
   3   1   6     7248.66     7182.88     68.17 o 
   5   1   6    14873.77    14509.53    101.74 o 
   7   1   6      587.98      669.84     38.79 o 
   9   1   6      528.82      566.58     46.63 o 
 -10   2   6      140.30      149.49     42.51 o 
  -8   2   6      191.27      166.51     27.05 o 
  -6   2   6      660.44      668.18     26.33 o 
  -4   2   6     1686.10     1771.11     27.82 o 
  -2   2   6     2659.30     3204.25     28.96 o 
   0   2   6     8226.56     8528.28     51.53 o 
   2   2   6       65.46       58.15     14.07 o 
   4   2   6     2748.14     2651.59     31.62 o 
   6   2   6      238.34      231.89     29.40 o 
   8   2   6      202.96      222.61     36.65 o 
  10   2   6       48.06       41.60     55.80 o 
 -11   3   6       54.29       38.32     55.61 o 
  -9   3   6       11.68      -14.92     35.24 o 
  -7   3   6       28.35       21.57     23.42 o 
  -5   3   6     1074.89     1069.58     26.16 o 
  -3   3   6    13267.75    13287.74    157.33 o 
  -1   3   6    18547.28    20183.78     97.12 o 
   1   3   6     5729.20     5584.28     45.33 o 
   3   3   6    11983.78    12570.52     67.69 o 
   5   3   6      617.53      645.14     31.09 o 
   7   3   6     2677.27     2504.56     55.05 o 
   9   3   6       67.53       54.66     39.53 o 
 -10   4   6      905.09      926.67     64.00 o 
  -8   4   6      441.37      488.15     49.75 o 
  -6   4   6     1736.66     1690.20     32.24 o 
  -4   4   6     4008.65     3919.83     38.12 o 
  -2   4   6    14418.61    15772.22    109.77 o 
   0   4   6    11128.82    11299.26     64.96 o 
   2   4   6      275.75      307.16     19.23 o 
   4   4   6      185.28      180.41     19.13 o 
   6   4   6      850.57      848.01     36.12 o 
   8   4   6     1020.90      985.24     45.20 o 
  10   4   6      705.15      769.28     53.24 o 
 -11   5   6      252.88      256.26     70.04 o 
  -9   5   6      704.78      735.96     56.28 o 
  -7   5   6      449.79      472.49     45.05 o 
  -5   5   6      741.79      725.42     27.88 o 
  -3   5   6     1160.66     1171.98     62.78 o 
  -1   5   6     6556.54     6793.11     55.61 o 
   1   5   6      255.70      253.68     15.55 o 
   3   5   6      137.79      154.24     18.05 o 
   5   5   6      137.53      143.42     27.45 o 
   7   5   6     2342.13     2256.57     54.95 o 
   9   5   6      900.00      837.58     50.16 o 
 -10   6   6       19.23      -10.80     50.29 o 
  -8   6   6       52.06      100.75     45.98 o 
  -6   6   6      556.35      520.79     44.32 o 
  -4   6   6     6515.88     6589.12     57.44 o 
  -2   6   6    12158.18    12705.75    140.14 o 
   0   6   6    23481.47    23261.78    171.44 o 
   2   6   6     2851.69     2865.95     32.51 o 
   4   6   6     5040.91     5025.09     58.90 o 
   6   6   6      786.92      825.30     37.74 o 
   8   6   6      134.98       92.31     39.10 o 
  10   6   6       67.93       94.45     45.48 o 
  -9   7   6        2.61      -42.70     43.74 o 
  -7   7   6      461.20      455.80     44.76 o 
  -5   7   6      114.67       75.45     25.81 o 
  -3   7   6      472.38      503.61     26.65 o 
  -1   7   6       65.18       46.12     15.11 o 
   1   7   6      703.99      713.60     22.49 o 
   3   7   6       96.46      101.42     17.62 o 
   5   7   6       65.82       61.99     27.66 o 
   7   7   6      372.23      370.11     38.30 o 
   9   7   6       41.69       -1.35     40.88 o 
 -10   8   6       15.86       48.45     54.09 o 
  -8   8   6      193.97      218.93     47.63 o 
  -6   8   6      116.98      145.53     41.19 o 
  -4   8   6      906.75      860.07     28.61 o 
  -2   8   6       69.10       92.31     23.41 o 
   0   8   6      415.81      459.19     20.52 o 
   2   8   6     1656.18     1653.39     27.43 o 
   4   8   6     1602.93     1668.53     30.77 o 
   6   8   6      243.67      258.95     34.12 o 
   8   8   6      374.55      417.69     44.49 o 
  -9   9   6     1480.68     1559.13     73.52 o 
  -7   9   6     1203.42     1170.01     59.05 o 
  -5   9   6     4177.44     4118.42     51.69 o 
  -3   9   6     2488.85     2355.54     45.35 o 
  -1   9   6      315.70      311.75     27.55 o 
   1   9   6      221.57      223.55     20.88 o 
   3   9   6     1044.13     1068.54     26.13 o 
   5   9   6     1038.27     1051.20     40.43 o 
   7   9   6      645.24      637.88     42.73 o 
   9   9   6      457.77      475.68     51.03 o 
 -10  10   6      388.01      367.80     84.40 o 
  -8  10   6      720.70      630.35     58.31 o 
  -6  10   6      968.91      882.86     54.00 o 
  -4  10   6     2447.71     2319.59     41.13 o 
  -2  10   6     5523.02     5481.37     66.62 o 
   0  10   6     1905.32     1911.05     55.24 o 
   2  10   6     7637.61     7608.49     87.71 o 
   4  10   6     2271.30     2283.01     36.98 o 
   6  10   6     1915.63     1902.81     52.57 o 
   8  10   6      581.50      605.06     47.69 o 
  -9  11   6      118.36      127.34     58.42 o 
  -7  11   6       26.73       29.56     45.32 o 
  -5  11   6      258.05      251.54     28.92 o 
  -3  11   6      159.13      150.78     24.36 o 
  -1  11   6      948.92      945.56     37.53 o 
   1  11   6     1032.33     1050.34     31.61 o 
   3  11   6      853.47      826.99     27.68 o 
   5  11   6      206.21      222.94     32.56 o 
   7  11   6       73.32       32.51     36.77 o 
  -8  12   6        7.16        5.89     50.87 o 
  -6  12   6       54.95       26.50     34.23 o 
  -4  12   6     1188.12     1227.97     37.31 o 
  -2  12   6     2683.66     2667.39     49.78 o 
   0  12   6     4082.98     3931.73     62.58 o 
   2  12   6     1138.52     1136.35     34.91 o 
   4  12   6      957.15     1026.39     31.82 o 
   6  12   6      221.79      238.16     37.36 o 
   8  12   6       95.63      174.68     60.73 o 
  -7  13   6      568.36      572.99     58.83 o 
  -5  13   6      220.39      210.38     29.93 o 
  -3  13   6     2012.47     2038.05     43.31 o 
  -1  13   6     1074.95     1061.73     41.82 o 
   1  13   6     1017.78      993.25     41.33 o 
   3  13   6      278.86      303.27     30.20 o 
   5  13   6      365.50      359.04     38.91 o 
   7  13   6      774.86      788.58     63.34 o 
  -8  14   6      154.66      151.17     57.93 o 
  -6  14   6      456.63      453.11     43.06 o 
  -4  14   6      784.57      806.94     43.19 o 
  -2  14   6      982.27      980.43     43.98 o 
   0  14   6      775.02      695.85     39.84 o 
   2  14   6      270.27      313.60     35.31 o 
   4  14   6      150.00      118.64     29.04 o 
   6  14   6      309.83      322.91     54.22 o 
  -7  15   6       16.62      -23.00     55.39 o 
  -5  15   6       97.77      112.52     37.88 o 
  -3  15   6      814.91      818.88     45.78 o 
  -1  15   6      389.53      413.93     39.62 o 
   1  15   6     1027.91      982.10     44.54 o 
   3  15   6      478.89      470.79     39.55 o 
  -6  16   6        5.11        1.94     50.43 o 
  -4  16   6      138.41      117.77     37.94 o 
  -2  16   6       40.81       66.80     38.00 o 
   0  16   6        1.95      -32.25     35.34 o 
   2  16   6       37.94       37.30     37.30 o 
   4  16   6       10.29      -32.29     43.39 o 
  -5  17   6       78.93       56.55     40.92 o 
  -3  17   6        6.56       24.76     40.16 o 
  -1  17   6      268.66      283.04     42.32 o 
   1  17   6       61.96       46.60     37.64 o 
   3  17   6       98.77      121.65     49.28 o 
  -4  18   6      161.89      188.38     45.96 o 
  -2  18   6      166.73      179.41     43.29 o 
   0  18   6       88.94      107.24     42.59 o 
   2  18   6       55.86       32.06     48.24 o 
  -1  19   6      639.92      663.88     52.43 o 
   1  19   6      360.72      333.23     57.19 o 
 -11   1   7      105.98      101.06     56.96 o 
  -9   1   7       24.03       -8.79     35.13 o 
  -7   1   7       60.30       24.32     23.22 o 
  -5   1   7     2294.10     2339.48     35.78 o 
  -3   1   7      108.74      141.00     16.01 o 
  -1   1   7     4108.44     4600.45     37.67 o 
   1   1   7      421.44      486.35     18.38 o 
   3   1   7     2084.78     2114.76     31.60 o 
   5   1   7     3162.34     3206.91     63.13 o 
   7   1   7      903.04      876.51     51.40 o 
   9   1   7      482.87      454.81     54.02 o 
 -10   2   7      667.66      610.72     47.19 o 
  -8   2   7     1961.77     1949.56     66.83 o 
  -6   2   7     3627.09     3637.88     37.62 o 
  -4   2   7     6486.44     6431.15     51.31 o 
  -2   2   7    18677.70    19408.52    115.39 o 
   0   2   7     5590.99     5639.38     64.46 o 
   2   2   7     6280.24     6647.92     52.19 o 
   4   2   7      318.37      336.98     22.04 o 
   6   2   7       78.97       79.71     28.47 o 
   8   2   7       80.15       93.13     44.81 o 
  10   2   7      241.51      195.53     57.66 o 
 -11   3   7      323.50      332.77     58.49 o 
  -9   3   7     1767.77     1644.95     52.82 o 
  -7   3   7     2556.98     2533.79     51.92 o 
  -5   3   7      778.49      783.19     25.46 o 
  -3   3   7     5316.26     5133.52     89.11 o 
  -1   3   7     9829.66    10183.06     59.20 o 
   1   3   7    19404.99    19222.11    267.00 o 
   3   3   7     6727.20     6920.75     77.72 o 
   5   3   7     1644.57     1678.84     41.53 o 
   7   3   7     1116.00     1177.64     45.85 o 
   9   3   7     1629.34     1665.97     71.90 o 
 -10   4   7      250.69      222.31     51.96 o 
  -8   4   7      624.10      647.85     51.94 o 
  -6   4   7      125.06      103.12     22.70 o 
  -4   4   7       23.93       28.14     16.21 o 
  -2   4   7      296.25      297.05     24.96 o 
   0   4   7     4633.43     5028.29     41.75 o 
   2   4   7     2184.15     2099.38     32.23 o 
   4   4   7     6565.33     6348.89     51.86 o 
   6   4   7      563.93      492.28     34.25 o 
   8   4   7     2185.62     2233.37     60.53 o 
  10   4   7      260.45      252.48     55.78 o 
 -11   5   7       57.26      100.95     58.94 o 
  -9   5   7       72.22       63.59     47.28 o 
  -7   5   7        2.65      -30.56     37.99 o 
  -5   5   7       94.19       68.64     21.29 o 
  -3   5   7     2213.91     2256.25     45.87 o 
  -1   5   7     2706.67     2836.02     69.00 o 
   1   5   7     1823.98     1886.53     31.22 o 
   3   5   7     1002.55      993.28     28.52 o 
   5   5   7      975.81      924.58     36.34 o 
   7   5   7     1400.39     1416.65     49.33 o 
   9   5   7      271.10      292.46     44.04 o 
 -10   6   7      725.48      642.54     60.72 o 
  -8   6   7     2139.76     2134.14     71.13 o 
  -6   6   7     4517.41     4402.13     69.34 o 
  -4   6   7     4166.10     4397.82     67.19 o 
  -2   6   7     5618.18     5565.56     77.56 o 
   0   6   7    21857.60    21858.63    149.47 o 
   2   6   7     7213.73     7295.20     65.82 o 
   4   6   7     2600.45     2716.98     39.64 o 
   6   6   7     2275.12     2051.72     50.58 o 
   8   6   7     1584.37     1642.82     55.36 o 
  -9   7   7     1893.61     1847.63     72.84 o 
  -7   7   7     2793.75     2771.12     73.96 o 
  -5   7   7    16292.78    16152.71    114.52 o 
  -3   7   7     7030.36     7045.12     68.31 o 
  -1   7   7    26496.04    27288.50    116.60 o 
   1   7   7     4822.86     5016.55     46.10 o 
   3   7   7     4849.09     4981.58     49.81 o 
   5   7   7      514.57      537.07     34.12 o 
   7   7   7      806.09      818.06     45.18 o 
   9   7   7      231.50      261.87     47.21 o 
 -10   8   7       86.75       99.19     55.11 o 
  -8   8   7       64.59       73.11     45.61 o 
  -6   8   7       35.36       41.29     29.07 o 
  -4   8   7      163.36      191.98     26.65 o 
  -2   8   7      524.66      496.55     29.03 o 
   0   8   7      149.53      153.52     19.33 o 
   2   8   7     2106.90     2126.12     35.31 o 
   4   8   7     1837.11     1915.69     37.11 o 
   6   8   7     2627.62     2607.81     57.17 o 
   8   8   7      850.07      937.62     52.92 o 
  -9   9   7        7.59       28.97     50.36 o 
  -7   9   7       20.97       60.19     43.76 o 
  -5   9   7       66.33       67.54     28.61 o 
  -3   9   7        8.71       14.23     26.03 o 
  -1   9   7      157.61      151.24     27.16 o 
   1   9   7      481.19      439.55     23.95 o 
   3   9   7       16.09        4.84     20.70 o 
   5   9   7      103.42       73.97     30.99 o 
   7   9   7       22.06        7.74     36.65 o 
   9   9   7        1.25       -6.85     44.66 o 
  -8  10   7       35.37       14.04     47.42 o 
  -6  10   7       13.36       50.24     41.81 o 
  -4  10   7       14.99       -7.19     23.85 o 
  -2  10   7      319.50      258.37     26.35 o 
   0  10   7      966.26     1023.51     36.97 o 
   2  10   7      235.57      213.05     24.22 o 
   4  10   7     2002.89     1980.64     39.93 o 
   6  10   7      315.99      323.03     40.12 o 
   8  10   7      214.43      205.47     46.02 o 
  -9  11   7      191.41      235.87     59.47 o 
  -7  11   7     1208.39     1174.56     63.27 o 
  -5  11   7      387.59      373.15     29.06 o 
  -3  11   7     2097.91     2093.04     41.16 o 
  -1  11   7     1351.17     1315.59     40.94 o 
   1  11   7     3468.81     3438.84     57.51 o 
   3  11   7      173.87      205.34     26.52 o 
   5  11   7      204.31      180.92     34.08 o 
   7  11   7       48.03       44.08     39.99 o 
  -8  12   7      411.29      437.56     60.55 o 
  -6  12   7     1006.11      979.27     58.56 o 
  -4  12   7      348.29      366.69     30.94 o 
  -2  12   7     1337.32     1343.47     36.10 o 
   0  12   7     4223.44     4122.49     64.57 o 
   2  12   7     2072.33     2087.22     50.95 o 
   4  12   7      713.99      657.44     32.51 o 
   6  12   7      554.49      574.15     44.22 o 
   8  12   7      168.52      125.56     81.44 o 
  -7  13   7      393.82      415.25     56.19 o 
  -5  13   7       51.62       53.54     29.77 o 
  -3  13   7      164.81      187.45     28.18 o 
  -1  13   7      318.44      291.06     33.04 o 
   1  13   7     2513.15     2560.93     55.86 o 
   3  13   7      889.39      893.03     40.69 o 
   5  13   7     1351.87     1378.44     96.69 o 
   7  13   7      581.01      637.27     94.17 o 
  -8  14   7       38.79       46.16     57.67 o 
  -6  14   7      409.70      425.33     42.08 o 
  -4  14   7      621.37      637.36     41.24 o 
  -2  14   7      195.24      161.79     35.74 o 
   0  14   7      718.36      702.08     40.96 o 
   2  14   7        0.03        4.49     33.02 o 
   4  14   7       93.47       99.93     35.01 o 
   6  14   7       15.03       44.42     71.07 o 
  -7  15   7      150.20      128.35     57.60 o 
  -5  15   7      194.97      208.25     38.71 o 
  -3  15   7      183.93      189.94     38.21 o 
  -1  15   7      360.32      357.89     38.76 o 
   1  15   7      162.13      143.62     35.41 o 
   3  15   7      126.93       77.89     35.88 o 
  -6  16   7      549.18      550.82     57.29 o 
  -4  16   7      913.89      957.96     51.54 o 
  -2  16   7     1364.72     1447.29     55.18 o 
   0  16   7      661.10      687.57     45.12 o 
   2  16   7      610.10      653.64     44.42 o 
   4  16   7      161.88      168.79     69.00 o 
  -5  17   7      199.34      243.23     44.04 o 
  -3  17   7      108.79      124.34     40.57 o 
  -1  17   7      424.42      475.09     44.88 o 
   1  17   7      147.83      116.76     40.32 o 
   3  17   7      255.02      259.78     51.66 o 
  -4  18   7       26.03      -33.38     42.08 o 
  -2  18   7       25.88       -1.54     40.64 o 
   0  18   7        5.45      -12.65     40.84 o 
   2  18   7        4.09       33.45     49.73 o 
  -1  19   7        1.20      -17.29     43.41 o 
   1  19   7       55.55       34.60     51.43 o 
 -10   0   8      525.04      530.96     83.81 o 
  -8   0   8      928.17      894.69     48.36 o 
  -6   0   8     1841.17     1902.12     38.84 o 
  -4   0   8    15084.18    14779.33    148.07 o 
  -2   0   8    22989.63    21533.79    172.94 o 
   0   0   8    42026.25    40825.27    281.32 o 
   2   0   8    63955.86    63980.07    482.70 o 
   4   0   8    15660.85    15474.67    125.56 o 
   6   0   8     9950.55     9988.22    163.46 o 
   8   0   8      425.48      429.69     71.66 o 
  10   0   8      208.91      151.92     79.36 o 
 -11   1   8     1601.10     1817.36    119.34 o 
  -9   1   8     1183.69     1200.52     48.46 o 
  -7   1   8     5364.83     5295.58     57.20 o 
  -5   1   8     3809.79     3833.88     44.94 o 
  -3   1   8     5843.52     5699.23     47.44 o 
  -1   1   8      348.34      323.76     16.84 o 
   1   1   8    12973.02    13237.87    137.73 o 
   3   1   8      372.04      392.95     22.26 o 
   5   1   8     1678.34     1651.84     52.03 o 
   7   1   8       89.27      155.39     42.92 o 
   9   1   8      595.59      549.68     58.88 o 
 -10   2   8       40.89      -39.66     39.66 o 
  -8   2   8       69.91       84.20     31.54 o 
  -6   2   8      224.02      197.35     19.74 o 
  -4   2   8      617.12      631.90     22.62 o 
  -2   2   8     7258.41     7459.51    104.41 o 
   0   2   8     1300.83     1574.18     25.69 o 
   2   2   8      665.08      717.58     22.92 o 
   4   2   8      802.60      799.28     26.51 o 
   6   2   8      224.16      200.79     43.68 o 
   8   2   8        2.49      -32.57     44.18 o 
  10   2   8        1.91       21.66     53.60 o 
 -11   3   8       92.88       72.55     92.99 o 
  -9   3   8      915.87      922.93     45.22 o 
  -7   3   8     1967.30     2086.41     49.31 o 
  -5   3   8     2082.99     2033.53     34.36 o 
  -3   3   8     3888.30     3669.20     84.08 o 
  -1   3   8      785.19      770.34     25.52 o 
   1   3   8      867.77      992.77     24.46 o 
   3   3   8      104.82      120.24     19.91 o 
   5   3   8     1349.03     1302.91     46.63 o 
   7   3   8     1450.56     1472.86     60.29 o 
   9   3   8      314.20      392.60     55.45 o 
 -10   4   8      156.10      127.72     51.78 o 
  -8   4   8      548.42      548.86     47.80 o 
  -6   4   8     5316.17     5235.95     54.44 o 
  -4   4   8     3380.78     3395.15     55.73 o 
  -2   4   8     4068.53     4357.52     59.22 o 
   0   4   8     5036.22     4946.20     43.85 o 
   2   4   8     4752.60     4546.38     47.73 o 
   4   4   8     4486.86     4409.90     51.67 o 
   6   4   8      988.91      942.82     49.73 o 
   8   4   8      779.45      763.79     57.04 o 
 -11   5   8       58.11       30.20     54.57 o 
  -9   5   8      158.41      171.51     47.75 o 
  -7   5   8      150.45      137.18     43.25 o 
  -5   5   8     3850.29     3972.84     65.00 o 
  -3   5   8      350.75      373.18     30.05 o 
  -1   5   8     3537.68     3661.67     65.75 o 
   1   5   8     4203.66     4145.83     44.92 o 
   3   5   8     8975.88     8955.93     82.93 o 
   5   5   8     1580.10     1479.51     51.61 o 
   7   5   8     2111.09     2254.83     57.27 o 
   9   5   8      121.19       87.85     52.14 o 
 -10   6   8      630.60      731.63     62.59 o 
  -8   6   8      761.38      802.66     55.20 o 
  -6   6   8     4458.77     4579.02     63.03 o 
  -4   6   8     3043.95     3139.66     66.33 o 
  -2   6   8       59.58       65.51     24.04 o 
   0   6   8     1071.48     1001.80     25.64 o 
   2   6   8     1899.65     1875.70     36.84 o 
   4   6   8       58.63       92.86     24.35 o 
   6   6   8      145.02      131.16     32.58 o 
   8   6   8      566.47      576.32     56.51 o 
  -9   7   8        1.10      -22.74     49.83 o 
  -7   7   8        9.90      -15.07     40.19 o 
  -5   7   8      572.15      563.55     33.25 o 
  -3   7   8     2615.99     2532.45     56.37 o 
  -1   7   8      516.92      527.08     40.82 o 
   1   7   8     1878.69     1726.66     39.73 o 
   3   7   8      301.65      288.80     26.60 o 
   5   7   8      797.93      786.48     38.41 o 
   7   7   8      624.82      710.17     44.58 o 
   9   7   8       27.19      -28.81     53.16 o 
 -10   8   8       21.68      -30.15     52.36 o 
  -8   8   8      439.88      442.32     51.96 o 
  -6   8   8       36.45       29.57     27.85 o 
  -4   8   8      190.81      157.49     34.15 o 
  -2   8   8       54.45       50.69     24.80 o 
   0   8   8       66.70       84.08     19.25 o 
   2   8   8      374.95      369.39     24.42 o 
   4   8   8      958.13      922.50     35.59 o 
   6   8   8       65.78       74.29     33.55 o 
   8   8   8       66.89       57.69     49.77 o 
  -9   9   8      289.44      339.00     57.15 o 
  -7   9   8      615.32      609.64     52.98 o 
  -5   9   8     1634.05     1646.88     48.39 o 
  -3   9   8     3756.88     3799.62     57.53 o 
  -1   9   8    10105.21    10145.04    145.21 o 
   1   9   8     5154.10     4957.62     51.54 o 
   3   9   8     9944.02     9915.84     89.37 o 
   5   9   8     3331.73     3462.96     76.49 o 
   7   9   8      489.48      489.61     46.31 o 
  -8  10   8     1616.32     1658.65     73.50 o 
  -6  10   8      627.88      652.98     39.79 o 
  -4  10   8     1207.74     1337.02     36.81 o 
  -2  10   8     2160.99     2143.18     48.45 o 
   0  10   8     1968.33     2021.55     47.35 o 
   2  10   8     3744.20     3685.94     48.82 o 
   4  10   8     1632.42     1576.08     45.31 o 
   6  10   8     1212.02     1223.83    119.64 o 
   8  10   8      256.03      281.84     56.88 o 
  -9  11   8      156.12      123.65     55.98 o 
  -7  11   8      543.99      559.61     55.34 o 
  -5  11   8       56.98       88.32     32.08 o 
  -3  11   8       21.77       12.50     27.60 o 
  -1  11   8      286.63      265.52     31.93 o 
   1  11   8      200.92      184.64     30.12 o 
   3  11   8      118.76       94.55     26.10 o 
   5  11   8       14.69       23.38     42.32 o 
   7  11   8        6.29        7.64     50.16 o 
  -8  12   8      314.03      269.67     78.18 o 
  -6  12   8      747.36      705.18     55.20 o 
  -4  12   8      598.50      512.01     31.99 o 
  -2  12   8       88.96       80.06     30.10 o 
   0  12   8       97.57      112.57     31.27 o 
   2  12   8      187.26      141.11     32.08 o 
   4  12   8        7.95       32.10     27.75 o 
   6  12   8       43.55       22.44     48.46 o 
  -7  13   8      770.35      787.80     62.25 o 
  -5  13   8      519.73      524.48     35.01 o 
  -3  13   8     2417.61     2372.57     65.18 o 
  -1  13   8      689.74      679.54     39.11 o 
   1  13   8     3079.30     3043.86     61.71 o 
   3  13   8     1053.70     1144.90     44.30 o 
   5  13   8     1096.71     1115.58     62.52 o 
   7  13   8      224.78      272.14     87.95 o 
  -8  14   8      130.45      167.18     59.70 o 
  -6  14   8      629.60      630.42     96.24 o 
  -4  14   8      500.12      523.58     41.19 o 
  -2  14   8      884.61      885.40     44.79 o 
   0  14   8      701.29      743.28     42.61 o 
   2  14   8     1025.38     1103.85     46.67 o 
   4  14   8      956.85     1014.59     55.81 o 
   6  14   8      293.08      373.72     86.17 o 
  -7  15   8      215.13      182.95     55.16 o 
  -5  15   8      124.15      106.04     37.78 o 
  -3  15   8      306.97      305.94     40.92 o 
  -1  15   8       24.42       -0.53     33.50 o 
   1  15   8       19.30        6.73     34.38 o 
   3  15   8       21.69       33.07     36.34 o 
   5  15   8      127.35      130.00     70.18 o 
  -6  16   8        2.52       24.28     75.81 o 
  -4  16   8       28.75       41.66     39.44 o 
  -2  16   8      201.25      199.10     40.72 o 
   0  16   8       78.95       19.22     36.78 o 
   2  16   8        3.15       10.78     38.50 o 
   4  16   8      126.60       85.64     45.82 o 
  -5  17   8      146.03      100.96     45.28 o 
  -3  17   8        5.15      -10.25     41.44 o 
  -1  17   8        5.85       46.57     39.37 o 
   1  17   8        4.65      -13.59     40.27 o 
   3  17   8       19.20        6.78     38.23 o 
  -4  18   8      211.48      249.45     47.62 o 
  -2  18   8      215.18      263.96     45.65 o 
   0  18   8      446.96      438.63     48.17 o 
   2  18   8      523.94      515.95     48.80 o 
  -1  19   8      257.79      257.57     48.12 o 
 -11   1   9       61.39       -6.51     85.29 o 
  -9   1   9       39.43       50.88     48.36 o 
  -7   1   9      928.32      936.09     32.72 o 
  -5   1   9     1131.14     1122.33     29.90 o 
  -3   1   9    15256.62    15127.56    221.61 o 
  -1   1   9     3483.05     3218.44     35.74 o 
   1   1   9     1152.74     1148.24     36.54 o 
   3   1   9      849.66      805.23     26.77 o 
   5   1   9      764.67      767.15     44.50 o 
   7   1   9       58.67       91.36     42.82 o 
   9   1   9       14.62       56.88     50.72 o 
 -10   2   9      237.04      335.81     81.14 o 
  -8   2   9      329.35      321.87     43.48 o 
  -6   2   9      210.47      225.02     24.23 o 
  -4   2   9      394.40      432.33     24.16 o 
  -2   2   9     3147.19     3234.38     35.46 o 
   0   2   9     1749.31     1636.26     28.36 o 
   2   2   9     1448.11     1449.60     30.89 o 
   4   2   9     6341.90     6390.92     61.11 o 
   6   2   9     5676.11     5539.95    110.16 o 
   8   2   9     1772.95     1766.10     69.73 o 
 -11   3   9      384.16      338.48     95.35 o 
  -9   3   9      675.03      613.68     52.30 o 
  -7   3   9     3586.06     3630.17     74.15 o 
  -5   3   9     4186.32     4443.22    145.25 o 
  -3   3   9     8180.69     8149.96     58.53 o 
  -1   3   9    12479.58    12546.54     72.78 o 
   1   3   9    10181.23    10169.06     89.36 o 
   3   3   9     6070.43     6178.78     59.06 o 
   5   3   9     5105.88     4879.18     79.24 o 
   7   3   9     1440.51     1464.38     61.67 o 
   9   3   9     1028.61     1082.85     66.12 o 
 -10   4   9      234.60      228.43     53.92 o 
  -8   4   9     1056.29      976.74     68.41 o 
  -6   4   9     6774.46     6775.89    108.45 o 
  -4   4   9     5238.88     5057.66     68.88 o 
  -2   4   9    15628.21    15841.79    448.49 o 
   0   4   9     9410.00     9491.03     96.81 o 
   2   4   9     2440.34     2438.56     37.78 o 
   4   4   9     1418.35     1337.68     37.15 o 
   6   4   9       29.77       62.41     39.04 o 
   8   4   9       56.90       75.05     47.77 o 
 -11   5   9       15.64      -53.82     53.82 o 
  -9   5   9      295.51      323.71     53.10 o 
  -7   5   9      476.07      461.47     47.81 o 
  -5   5   9     3189.96     3182.58     66.63 o 
  -3   5   9     1437.35     1365.53     42.12 o 
  -1   5   9      599.29      601.15     19.36 o 
   1   5   9      119.93      111.70     20.54 o 
   3   5   9       33.06       51.03     23.54 o 
   5   5   9     1110.02     1117.65     50.02 o 
   7   5   9       57.99       47.00     49.31 o 
   9   5   9       64.91       48.73     53.29 o 
 -10   6   9      534.38      492.25     58.82 o 
  -8   6   9      827.54      789.92     53.96 o 
  -6   6   9     2457.34     2419.60     51.23 o 
  -4   6   9     5990.80     5942.75     80.50 o 
  -2   6   9     2738.21     2477.14     71.37 o 
   0   6   9     3664.81     3580.64     42.08 o 
   2   6   9     5759.18     5920.37     60.18 o 
   4   6   9     2732.53     2840.82     63.04 o 
   6   6   9     1532.35     1513.63     59.78 o 
   8   6   9      959.32      964.49     72.40 o 
  -9   7   9     1043.67     1043.64     64.05 o 
  -7   7   9      220.37      242.05     45.32 o 
  -5   7   9     3625.35     3453.23     68.59 o 
  -3   7   9      536.83      513.06     36.32 o 
  -1   7   9     3841.23     3882.84     67.00 o 
   1   7   9      115.07      163.62     23.65 o 
   3   7   9     7417.90     7532.91     73.07 o 
   5   7   9     2288.77     2264.40     63.17 o 
   7   7   9     4074.93     4175.98     91.70 o 
   9   7   9      435.20      511.96     94.17 o 
 -10   8   9       97.68       60.72     62.93 o 
  -8   8   9      552.21      502.39     53.54 o 
  -6   8   9      777.24      787.90     39.93 o 
  -4   8   9     4550.37     4519.79     95.95 o 
  -2   8   9     3404.82     3222.38     65.81 o 
   0   8   9     1115.04     1072.37     44.45 o 
   2   8   9      249.92      262.85     26.48 o 
   4   8   9      235.40      253.75     29.46 o 
   6   8   9      355.36      329.26     46.77 o 
   8   8   9       21.51      113.14     55.48 o 
  -9   9   9        5.81       -9.60     50.72 o 
  -7   9   9       19.18        4.22     44.07 o 
  -5   9   9        3.64       33.40     31.95 o 
  -3   9   9      179.89      165.46     36.69 o 
  -1   9   9       16.81       47.70     28.98 o 
   1   9   9      202.77      221.17     28.92 o 
   3   9   9       12.92       25.15     27.81 o 
   5   9   9        3.69      -21.42     39.12 o 
   7   9   9        2.00        4.67     47.51 o 
  -8  10   9       28.10      -30.89     48.58 o 
  -6  10   9      443.76      402.09     37.96 o 
  -4  10   9     1725.79     1573.46     57.03 o 
  -2  10   9     3304.59     3357.72     59.06 o 
   0  10   9      757.09      791.47     45.35 o 
   2  10   9       46.68       50.30     23.58 o 
   4  10   9       19.63       17.82     29.85 o 
   6  10   9       15.42       19.71     45.74 o 
   8  10   9       12.58       20.90     55.70 o 
  -9  11   9       44.70       43.39     54.53 o 
  -7  11   9       30.60       28.29     47.02 o 
  -5  11   9       67.69       56.69     32.38 o 
  -3  11   9      666.82      616.79     38.48 o 
  -1  11   9       52.17       65.53     29.62 o 
   1  11   9     1851.27     1791.88     48.18 o 
   3  11   9      227.78      246.81     33.27 o 
   5  11   9     1279.47     1243.80     60.86 o 
   7  11   9      555.90      681.44     63.99 o 
  -8  12   9      231.99      237.22     56.33 o 
  -6  12   9      484.62      553.27     44.26 o 
  -4  12   9     1045.58     1035.97     38.05 o 
  -2  12   9      801.36      646.82     37.31 o 
   0  12   9      836.93      785.04     40.53 o 
   2  12   9      945.37      918.16     42.18 o 
   4  12   9      261.24      316.83     46.90 o 
   6  12   9      167.98      108.29     52.84 o 
  -7  13   9      302.87      293.52     54.38 o 
  -5  13   9      844.57      820.56     45.25 o 
  -3  13   9     2438.16     2455.55     49.82 o 
  -1  13   9      553.74      524.18     39.41 o 
   1  13   9     2073.72     2164.72     69.52 o 
   3  13   9      165.32      203.92     36.05 o 
   5  13   9       99.66       85.88     70.78 o 
  -6  14   9       20.44      -40.93     50.45 o 
  -4  14   9       48.85       31.02     36.16 o 
  -2  14   9        8.26        8.21     35.88 o 
   0  14   9       15.26       15.57     34.00 o 
   2  14   9       20.30       31.18     35.72 o 
   4  14   9       31.79       18.38     41.77 o 
   6  14   9        0.96      -70.48     70.48 o 
  -7  15   9      289.87      261.71     58.09 o 
  -5  15   9      339.62      327.34     54.07 o 
  -3  15   9      344.54      345.26     42.87 o 
  -1  15   9      421.14      386.01     41.69 o 
   1  15   9      196.08      189.12     38.45 o 
   3  15   9      397.85      345.02     41.65 o 
   5  15   9      410.00      407.18     80.25 o 
  -6  16   9      307.86      323.38     91.80 o 
  -4  16   9      488.50      542.73     46.88 o 
  -2  16   9      401.68      466.12     44.60 o 
   0  16   9      411.95      400.48     43.06 o 
   2  16   9      607.44      683.76     50.60 o 
   4  16   9      909.49      919.33     62.92 o 
  -5  17   9      621.66      660.16     65.24 o 
  -3  17   9      474.99      540.06     51.15 o 
  -1  17   9      662.40      759.07     51.13 o 
   1  17   9      131.02      167.99     43.72 o 
   3  17   9      351.93      423.45     46.41 o 
  -2  18   9        3.19       -1.52     44.61 o 
   0  18   9       22.01       30.44     42.09 o 
   2  18   9       74.33       96.45     43.65 o 
 -10   0  10     1860.50     1902.64    111.05 o 
  -8   0  10     3651.77     3860.37    122.89 o 
  -6   0  10     1276.08     1262.57     39.99 o 
  -4   0  10    13362.12    13314.36    144.22 o 
  -2   0  10    14148.42    14310.85    140.96 o 
   0   0  10     9931.64     9674.61    113.12 o 
   2   0  10      297.04      333.92     27.70 o 
   4   0  10      130.71      163.50     27.06 o 
   6   0  10     1040.04     1053.64     76.11 o 
   8   0  10     1472.22     1440.98     95.06 o 
 -11   1  10      457.64      473.51     97.13 o 
  -9   1  10      157.15       97.17     47.73 o 
  -7   1  10      734.15      700.09     37.92 o 
  -5   1  10       89.42      107.90     22.13 o 
  -3   1  10    11733.04    11936.03    113.60 o 
  -1   1  10     4678.72     4388.11     72.88 o 
   1   1  10     8857.01     8984.75     67.23 o 
   3   1  10     1718.77     1786.37     30.28 o 
   5   1  10     1130.04     1089.67     47.35 o 
   7   1  10      661.59      607.22     51.07 o 
   9   1  10     1202.19     1276.17    136.22 o 
 -10   2  10      111.87       95.06     75.22 o 
  -8   2  10      834.29      794.65     43.00 o 
  -6   2  10      554.28      588.05     35.55 o 
  -4   2  10       12.78       26.62     19.63 o 
  -2   2  10      501.94      453.98     24.50 o 
   0   2  10      451.62      494.94     21.59 o 
   2   2  10     2323.73     2261.87     37.22 o 
   4   2  10       65.42       50.77     22.14 o 
   6   2  10      100.14      122.48     41.35 o 
   8   2  10       56.09       81.19     63.82 o 
 -11   3  10        4.82      -71.07     81.73 o 
  -9   3  10      295.24      328.30     49.75 o 
  -7   3  10      136.88      121.11     33.75 o 
  -5   3  10     2192.67     2162.62     50.67 o 
  -3   3  10     3097.60     2867.81     33.66 o 
  -1   3  10    14779.63    14541.49    145.47 o 
   1   3  10    18848.43    18782.50    157.76 o 
   3   3  10     6935.90     6827.10     64.55 o 
   5   3  10     5889.89     5824.31     89.60 o 
   7   3  10      827.13      874.80     60.26 o 
   9   3  10       36.66       31.87     51.08 o 
 -10   4  10      788.48      848.78     64.08 o 
  -8   4  10     2045.97     2049.46     69.10 o 
  -6   4  10     3140.08     2984.98    110.75 o 
  -4   4  10      458.61      492.90     34.13 o 
  -2   4  10      256.86      247.97     30.80 o 
   0   4  10      384.45      434.68     21.73 o 
   2   4  10     1674.04     1681.32     41.43 o 
   4   4  10     1473.60     1479.98     37.78 o 
   6   4  10      466.85      489.90     46.49 o 
   8   4  10     1070.98     1034.50     63.12 o 
  -9   5  10     1135.54     1115.10     62.48 o 
  -7   5  10      538.89      536.95     49.33 o 
  -5   5  10     3586.95     3529.66     91.95 o 
  -3   5  10      190.75      168.35     28.79 o 
  -1   5  10     1942.16     1890.18     42.09 o 
   1   5  10      446.82      462.54     24.61 o 
   3   5  10     2678.64     2735.91     45.02 o 
   5   5  10      180.20      152.25     39.00 o 
   7   5  10      650.39      616.18     54.52 o 
   9   5  10      139.23       65.07     69.00 o 
 -10   6  10       93.94       51.25     50.38 o 
  -8   6  10       24.61       18.85     47.23 o 
  -6   6  10      120.20      122.27     30.43 o 
  -4   6  10      105.18      117.28     32.65 o 
  -2   6  10     3524.07     3445.07     63.41 o 
   0   6  10     1152.14     1138.40     28.72 o 
   2   6  10     5166.79     5269.94     61.85 o 
   4   6  10     3290.81     3277.86     51.51 o 
   6   6  10     1090.07     1106.85     56.74 o 
   8   6  10      520.76      527.05     58.17 o 
  -9   7  10      447.66      521.84     56.32 o 
  -7   7  10       12.20       76.08     43.77 o 
  -5   7  10      246.21      227.67     36.99 o 
  -3   7  10      176.49      182.68     35.37 o 
  -1   7  10      235.88      235.29     32.30 o 
   1   7  10       46.74       48.74     24.19 o 
   3   7  10       51.36       36.00     26.15 o 
   5   7  10       90.71       83.42     39.41 o 
   7   7  10       10.09       44.97     47.06 o 
 -10   8  10       37.02        2.63     52.48 o 
  -8   8  10       29.85        0.01     44.98 o 
  -6   8  10      142.25      184.08     31.93 o 
  -4   8  10      494.02      489.60     75.51 o 
  -2   8  10     3424.73     3409.39     84.10 o 
   0   8  10     5982.05     5654.77     83.53 o 
   2   8  10     1484.68     1530.39     43.69 o 
   4   8  10      447.82      427.11     32.04 o 
   6   8  10      711.59      733.79     54.32 o 
   8   8  10       84.23       90.02     75.22 o 
  -9   9  10     1089.14     1176.62     70.57 o 
  -7   9  10     1962.82     2088.16     74.09 o 
  -5   9  10     2012.76     1870.14     60.26 o 
  -3   9  10     2191.83     2106.07     61.58 o 
  -1   9  10     5885.05     5878.64     89.88 o 
   1   9  10      585.91      592.10     42.55 o 
   3   9  10      197.37      168.51     31.69 o 
   5   9  10      393.51      404.57     53.01 o 
   7   9  10     1288.85     1379.46     70.51 o 
  -8  10  10      733.97      746.40     61.86 o 
  -6  10  10      921.61      967.28     45.40 o 
  -4  10  10     3967.35     3969.10     80.80 o 
  -2  10  10     5162.93     5011.33     86.90 o 
   0  10  10    12582.73    12323.21    130.84 o 
   2  10  10     3555.43     3597.97     75.13 o 
   4  10  10     1944.59     2016.61     51.58 o 
   6  10  10     1448.15     1536.20     68.46 o 
   8  10  10      364.24      456.19     62.49 o 
  -9  11  10        3.80      -27.35     53.25 o 
  -7  11  10      144.28      168.87     50.27 o 
  -5  11  10      173.11      214.97     34.87 o 
  -3  11  10      449.75      409.24     47.24 o 
  -1  11  10     1171.01     1159.41     44.34 o 
   1  11  10     1360.50     1452.46     57.70 o 
   3  11  10      785.28      783.21     48.70 o 
   5  11  10      384.52      345.78     50.35 o 
   7  11  10      178.24      221.21     55.66 o 
  -8  12  10       29.54       48.48     53.88 o 
  -6  12  10       25.75      -12.14     36.13 o 
  -4  12  10        3.35      -19.47     29.22 o 
  -2  12  10      569.33      570.21     39.01 o 
   0  12  10      621.67      665.00     40.17 o 
   2  12  10     1182.62     1164.86     55.44 o 
   4  12  10      538.02      518.39     48.63 o 
   6  12  10      181.67      179.86     53.24 o 
  -7  13  10      644.51      637.29     85.88 o 
  -5  13  10      394.06      409.93     42.98 o 
  -3  13  10      551.93      581.39     41.58 o 
  -1  13  10      182.65      223.57     36.76 o 
   1  13  10     1123.08     1192.22     48.17 o 
   3  13  10      115.71      133.02     45.53 o 
   5  13  10      548.76      546.07     78.77 o 
  -6  14  10      591.77      561.44     46.75 o 
  -4  14  10      320.11      344.21     41.53 o 
  -2  14  10      447.79      447.63     41.44 o 
   0  14  10      271.28      276.45     38.62 o 
   2  14  10      232.89      230.57     39.14 o 
   4  14  10      294.35      295.09     50.10 o 
   6  14  10      191.12      194.85     73.44 o 
  -5  15  10       80.87       97.46     51.78 o 
  -3  15  10      366.16      380.72     43.72 o 
  -1  15  10      547.52      669.97     45.99 o 
   1  15  10      719.18      715.87     48.12 o 
   3  15  10      277.82      257.91     52.08 o 
   5  15  10      495.93      573.01     87.36 o 
  -6  16  10      112.65      118.90     61.30 o 
  -4  16  10        6.35        1.33     51.13 o 
  -2  16  10       32.44       13.09     39.94 o 
   0  16  10        9.12      -17.79     38.16 o 
   2  16  10        3.39      -41.74     41.74 o 
   4  16  10        8.12      -22.92     49.28 o 
  -3  17  10       17.07       53.09     43.41 o 
  -1  17  10       57.29       71.82     42.14 o 
   1  17  10       19.07       39.09     43.93 o 
   3  17  10       84.23      135.68     54.19 o 
  -2  18  10      128.68      104.47     44.96 o 
   0  18  10       55.90        7.22     44.38 o 
 -11   1  11       78.49      100.09     88.84 o 
  -9   1  11       84.18       30.28     46.28 o 
  -7   1  11       22.27       21.74     31.60 o 
  -5   1  11      379.36      414.25     26.62 o 
  -3   1  11      543.75      570.47     25.14 o 
  -1   1  11      133.78      126.69     20.97 o 
   1   1  11     1369.89     1418.19     32.17 o 
   3   1  11       72.63       87.72     20.06 o 
   5   1  11     2076.65     2036.56     60.28 o 
   7   1  11      850.43      835.64     55.96 o 
   9   1  11      546.81      558.36     62.30 o 
 -10   2  11      336.47      399.78     83.51 o 
  -8   2  11     1675.89     1789.62     60.96 o 
  -6   2  11     4603.42     4658.73     77.73 o 
  -4   2  11     8169.60     7958.00     87.00 o 
  -2   2  11     5678.36     5566.47     55.12 o 
   0   2  11    12436.67    12053.31    169.71 o 
   2   2  11     3407.20     3359.44     45.97 o 
   4   2  11      791.55      775.42     25.87 o 
   6   2  11      209.98      195.44     53.01 o 
   8   2  11      123.06      158.87     50.99 o 
 -11   3  11      539.52      602.04     97.72 o 
  -9   3  11      671.97      722.03     55.52 o 
  -7   3  11     3433.25     3643.54     65.37 o 
  -5   3  11     6489.77     6698.04     85.34 o 
  -3   3  11     4990.46     4770.94     85.29 o 
  -1   3  11     3868.82     3781.66     41.53 o 
   1   3  11    12649.63    12571.45    135.88 o 
   3   3  11     5291.89     5171.45     58.09 o 
   5   3  11     2825.94     2810.32     68.66 o 
   7   3  11      819.89      845.19     57.26 o 
   9   3  11      384.63      417.87     73.59 o 
 -10   4  11      575.96      594.20     58.99 o 
  -8   4  11       76.47      108.39     67.07 o 
  -6   4  11     1954.92     2019.91     55.23 o 
  -4   4  11       37.67       76.67     30.42 o 
  -2   4  11      579.18      646.09     35.18 o 
   0   4  11       63.03       76.23     19.92 o 
   2   4  11     4842.06     4953.92     56.88 o 
   4   4  11      994.87     1029.28     35.30 o 
   6   4  11     2794.30     2767.52     73.27 o 
   8   4  11      608.71      641.78     59.88 o 
  -9   5  11       30.90       75.32     48.44 o 
  -7   5  11       16.37       37.35     41.26 o 
  -5   5  11      553.49      583.26     54.93 o 
  -3   5  11     1365.00     1180.24     44.68 o 
  -1   5  11      706.75      725.80     37.25 o 
   1   5  11      191.81      179.05     23.66 o 
   3   5  11     2622.19     2536.72     44.85 o 
   5   5  11      427.46      440.29     44.41 o 
   7   5  11      324.31      287.81     49.40 o 
   9   5  11      164.89      200.33     56.96 o 
 -10   6  11      341.20      295.29     58.17 o 
  -8   6  11     1289.48     1299.79     63.54 o 
  -6   6  11     2097.99     2056.92     59.15 o 
  -4   6  11     2554.29     2659.66     60.90 o 
  -2   6  11     2669.41     2697.87     72.26 o 
   0   6  11     2456.76     2452.49     41.76 o 
   2   6  11     5874.98     6011.19     65.29 o 
   4   6  11     4086.70     3925.35     57.96 o 
   6   6  11      626.00      613.09     50.92 o 
   8   6  11      294.53      336.64     55.87 o 
  -9   7  11     1062.56     1102.21     67.42 o 
  -7   7  11     2008.61     2083.70     72.20 o 
  -5   7  11     3992.83     4098.51     97.72 o 
  -3   7  11     4414.82     4634.86     79.15 o 
  -1   7  11     9787.36     9707.11    108.90 o 
   1   7  11     2716.88     2783.03     46.47 o 
   3   7  11     5502.17     5517.87     70.86 o 
   5   7  11      264.20      311.25     43.67 o 
   7   7  11      561.64      621.68     57.16 o 
 -10   8  11      101.31      108.03     55.19 o 
  -8   8  11      202.77      218.12     50.37 o 
  -6   8  11       66.50       35.32     34.85 o 
  -4   8  11      112.75       89.68     67.37 o 
  -2   8  11       89.31      113.28     37.85 o 
   0   8  11     1367.55     1398.07     50.38 o 
   2   8  11      692.64      675.64     33.38 o 
   4   8  11     1573.89     1462.38     44.21 o 
   6   8  11      887.81      935.10     60.71 o 
   8   8  11      454.77      469.59     61.35 o 
  -9   9  11       18.52       -2.37     49.10 o 
  -7   9  11        4.08       -8.66     44.97 o 
  -5   9  11       24.99       16.84     39.31 o 
  -3   9  11      572.12      481.13     45.30 o 
  -1   9  11       12.18      -37.63     37.63 o 
   1   9  11       23.03       -7.96     35.60 o 
   3   9  11        9.53       13.18     29.85 o 
   5   9  11       40.20        1.85     42.37 o 
   7   9  11        6.21       34.73     50.96 o 
  -8  10  11       27.88       17.72     49.28 o 
  -6  10  11       15.45       -3.98     34.88 o 
  -4  10  11      225.78      268.73     43.17 o 
  -2  10  11      180.65      177.73     41.84 o 
   0  10  11      251.15      278.08     41.91 o 
   2  10  11      297.94      332.05     42.15 o 
   4  10  11      123.96      112.23     33.12 o 
   6  10  11      547.48      522.94     58.69 o 
  -9  11  11      167.69      113.10     56.59 o 
  -7  11  11      625.82      689.99     59.52 o 
  -5  11  11      914.27      983.00     45.67 o 
  -3  11  11     2062.06     2101.22     68.22 o 
  -1  11  11     1059.43     1042.89     55.02 o 
   1  11  11     1484.53     1490.04     59.23 o 
   3  11  11      160.45      195.81     42.33 o 
   5  11  11      233.42      251.58     58.93 o 
   7  11  11       39.84       30.36     57.89 o 
  -8  12  11      341.35      283.97     56.96 o 
  -6  12  11      297.18      280.39     40.36 o 
  -4  12  11      683.65      682.79     54.85 o 
  -2  12  11      746.60      739.42     51.14 o 
   0  12  11      491.93      498.48     49.08 o 
   2  12  11      990.57      870.77     54.44 o 
   4  12  11      822.61      850.28     85.43 o 
   6  12  11      170.56      167.25     54.37 o 
  -7  13  11      106.79      117.47     52.74 o 
  -5  13  11       54.34       58.34     33.26 o 
  -3  13  11      442.54      365.15     47.23 o 
  -1  13  11      104.32       67.20     44.82 o 
   1  13  11      317.15      292.24     47.74 o 
   3  13  11      321.23      241.69     45.74 o 
   5  13  11      635.34      557.62     79.96 o 
  -6  14  11       30.43       66.03     40.74 o 
  -4  14  11       73.34       70.77     36.67 o 
  -2  14  11      847.67      778.16     65.45 o 
   0  14  11        1.66        3.80     45.75 o 
   2  14  11        1.12       19.61     45.27 o 
   4  14  11       69.26       65.44     47.30 o 
  -5  15  11      271.26      281.62     87.06 o 
  -3  15  11      142.39      158.53     53.97 o 
  -1  15  11      111.78      116.54     50.30 o 
   1  15  11      356.65      338.75     54.39 o 
   3  15  11      446.48      466.94     55.32 o 
  -4  16  11      855.92      878.26     65.70 o 
  -2  16  11      835.32      861.90     63.66 o 
   0  16  11     1313.65     1371.91     70.43 o 
   2  16  11      811.85      837.35     63.06 o 
   4  16  11      408.51      403.03     87.36 o 
  -3  17  11       76.87       59.84     55.48 o 
  -1  17  11      201.74      220.50     54.89 o 
   1  17  11      307.75      381.95     64.37 o 
  -2  18  11        9.48        8.61     54.43 o 
   0  18  11       33.19       63.69     55.98 o 
 -10   0  12      238.00      257.34     84.99 o 
  -8   0  12      991.03     1164.39     88.54 o 
  -6   0  12     4195.94     4284.73     99.20 o 
  -4   0  12    10048.45     9323.09     91.88 o 
  -2   0  12    19669.79    19002.76    178.27 o 
   0   0  12    24380.71    24353.85    216.47 o 
   2   0  12     6017.31     5932.15     74.30 o 
   4   0  12    12581.06    12320.53    112.35 o 
   6   0  12     4546.69     4648.08    129.11 o 
   8   0  12     1638.80     1460.52     99.20 o 
 -11   1  12      206.54      146.88     83.21 o 
  -9   1  12      277.94      328.52     54.86 o 
  -7   1  12     3174.93     3360.20     94.76 o 
  -5   1  12     1109.96     1221.69     81.73 o 
  -3   1  12     7029.43     6979.53     61.99 o 
  -1   1  12      523.28      478.16     25.10 o 
   1   1  12      619.70      596.36     26.85 o 
   3   1  12      627.12      657.13     25.39 o 
   5   1  12     2924.94     2794.40     69.07 o 
   7   1  12     1241.91     1210.80     62.81 o 
   9   1  12      798.50      872.21     68.46 o 
 -10   2  12        6.55       -1.78     75.22 o 
  -8   2  12        6.83       -5.59     34.56 o 
  -6   2  12     1579.86     1580.28     52.71 o 
  -4   2  12      157.71      233.03     34.15 o 
  -2   2  12      517.42      570.31     25.62 o 
   0   2  12     3617.50     3492.83     54.92 o 
   2   2  12      922.96      892.00     35.75 o 
   4   2  12      183.94      206.11     26.97 o 
   6   2  12       10.50       -4.02     41.98 o 
   8   2  12       69.59      139.78     51.93 o 
  -9   3  12     2125.96     2142.51    113.71 o 
  -7   3  12     1109.39     1125.89     75.51 o 
  -5   3  12     5088.56     5202.04     78.28 o 
  -3   3  12      121.46      107.58     31.57 o 
  -1   3  12     1681.79     1597.39     31.20 o 
   1   3  12       25.19       51.90     22.01 o 
   3   3  12       18.02       16.32     23.87 o 
   5   3  12       43.95       67.74     39.36 o 
   7   3  12       20.64       13.45     46.27 o 
 -10   4  12       49.12        1.48     78.77 o 
  -8   4  12      315.00      324.86     78.18 o 
  -6   4  12      180.23      156.40     33.38 o 
  -4   4  12     1642.16     1679.47     50.15 o 
  -2   4  12     1620.44     1589.02     50.05 o 
   0   4  12     2763.97     2711.35     46.76 o 
   2   4  12     8003.23     7782.39     73.00 o 
   4   4  12     4916.77     4987.13     63.17 o 
   6   4  12     1295.72     1218.43     56.82 o 
   8   4  12      313.12      305.27     55.88 o 
  -9   5  12      162.17      202.58     52.10 o 
  -7   5  12      192.25      178.81     43.68 o 
  -5   5  12     1509.66     1530.85     51.23 o 
  -3   5  12     1277.15     1331.92     48.65 o 
  -1   5  12     3561.57     3538.47     96.54 o 
   1   5  12     2030.64     2042.04     40.08 o 
   3   5  12     4968.05     4811.80    101.15 o 
   5   5  12     1782.42     1839.02     62.06 o 
   7   5  12      259.68      250.50     53.39 o 
 -10   6  12      307.04      308.08     58.44 o 
  -8   6  12     1009.13     1045.10     60.97 o 
  -6   6  12      588.64      621.41     45.17 o 
  -4   6  12       42.47       73.82     35.79 o 
  -2   6  12      826.52      830.26     42.49 o 
   0   6  12       91.54       89.73     35.14 o 
   2   6  12      239.11      222.40     27.50 o 
   4   6  12       30.56       30.55     28.18 o 
   6   6  12      231.70      206.29     48.15 o 
   8   6  12      109.45      123.53     54.64 o 
  -9   7  12      149.04      147.68     51.17 o 
  -7   7  12       31.00       45.23     44.65 o 
  -5   7  12       82.31      113.23     39.16 o 
  -3   7  12        0.20      -13.57     35.57 o 
  -1   7  12     3605.32     3620.97     91.50 o 
   1   7  12     1463.86     1450.09     51.78 o 
   3   7  12      713.54      649.50     35.05 o 
   5   7  12      243.19      239.77     43.94 o 
   7   7  12       22.84       33.60     48.97 o 
 -10   8  12      227.01      179.00     56.58 o 
  -8   8  12       41.79       48.32     49.94 o 
  -6   8  12     1044.25     1184.21     81.58 o 
  -4   8  12     1532.37     1372.72     70.63 o 
  -2   8  12      585.25      521.96     49.01 o 
   0   8  12       97.11       78.44     51.08 o 
   2   8  12       92.88       99.87     36.40 o 
   4   8  12      171.49      155.03     31.97 o 
   6   8  12      208.13      270.54     50.40 o 
   8   8  12       56.12       79.66     56.33 o 
  -9   9  12      102.58       49.15     51.94 o 
  -7   9  12      283.69      229.76     49.87 o 
  -5   9  12     1156.69     1120.46     54.12 o 
  -3   9  12     3602.56     3486.25     78.42 o 
  -1   9  12     3034.99     2941.61     71.79 o 
   1   9  12     4977.79     4946.85     87.05 o 
   3   9  12     3191.42     3263.07     59.31 o 
   5   9  12     1789.86     1819.54     69.73 o 
   7   9  12     1540.84     1647.66     76.42 o 
  -8  10  12      813.61      816.13     63.88 o 
  -6  10  12     1853.84     1892.14     57.18 o 
  -4  10  12     3860.88     3709.91     83.96 o 
  -2  10  12      554.37      567.23     45.75 o 
   0  10  12     1451.10     1371.48     57.27 o 
   2  10  12      239.61      299.54     44.67 o 
   4  10  12      742.83      780.12     52.49 o 
   6  10  12      339.63      374.22     57.72 o 
  -7  11  12      163.37      193.73     53.07 o 
  -5  11  12      595.40      552.96     50.91 o 
  -3  11  12      426.00      432.46     49.03 o 
  -1  11  12       14.83       23.73     41.47 o 
   1  11  12       10.55       32.25     41.01 o 
   3  11  12       81.12       36.28     40.91 o 
   5  11  12        9.86       14.81     67.22 o 
  -8  12  12      206.54      196.04     57.17 o 
  -6  12  12      367.85      368.66     42.50 o 
  -4  12  12       30.50       65.13     46.42 o 
  -2  12  12      119.01       97.15     44.52 o 
   0  12  12        2.54       -8.64     41.83 o 
   2  12  12       61.53       58.90     43.26 o 
   4  12  12        1.89       11.91     43.89 o 
   6  12  12       70.38      142.14     78.77 o 
  -7  13  12      217.87      181.52     57.89 o 
  -5  13  12      914.53      963.76     50.32 o 
  -3  13  12      723.07      787.58     58.49 o 
  -1  13  12      921.83      911.42     58.01 o 
   1  13  12     1406.82     1450.07     67.73 o 
   3  13  12      932.33     1053.68     81.14 o 
   5  13  12      885.42      962.13     92.39 o 
  -6  14  12      139.94      161.84     42.55 o 
  -4  14  12      385.28      448.01     43.62 o 
  -2  14  12      401.93      464.82     54.63 o 
   0  14  12      523.64      582.52     54.81 o 
   2  14  12     1114.13     1273.71     68.58 o 
   4  14  12      739.24      781.66     57.88 o 
  -5  15  12      142.51      176.94     54.31 o 
  -3  15  12       94.64       66.72     49.88 o 
  -1  15  12       17.14      -29.86     46.71 o 
   1  15  12       68.18       48.29     51.21 o 
   3  15  12       13.75       35.97     47.99 o 
  -4  16  12        7.00       36.76     63.67 o 
  -2  16  12       38.22       90.21     52.42 o 
   0  16  12       36.49       21.41     52.69 o 
   2  16  12      343.51      329.35     61.50 o 
  -3  17  12       80.75       30.08     56.91 o 
  -1  17  12       71.17       72.89     56.28 o 
   1  17  12       20.50       35.95     53.72 o 
  -9   1  13      225.25      209.47     56.53 o 
  -5   1  13     1473.57     1536.42     48.28 o 
  -3   1  13     1733.89     1590.16     34.96 o 
  -1   1  13     4900.75     4672.21     52.48 o 
   1   1  13     1325.10     1261.06     33.99 o 
   3   1  13       64.91       76.32     21.37 o 
   5   1  13      195.21      228.60     42.58 o 
   7   1  13       17.78       24.14     47.51 o 
 -10   2  13      414.68      427.61     90.32 o 
  -8   2  13      264.81      343.03     51.87 o 
  -6   2  13       63.05       64.57     34.34 o 
  -4   2  13      178.50      216.82     32.86 o 
  -2   2  13      150.42      173.67     22.58 o 
   0   2  13      719.84      750.06     28.12 o 
   2   2  13     1158.21     1198.41     35.61 o 
   4   2  13     1681.11     1651.85     55.78 o 
   6   2  13     1625.18     1634.55     65.43 o 
   8   2  13     1705.95     1793.12     77.16 o 
  -9   3  13      721.96      728.19     90.62 o 
  -7   3  13     1157.61     1170.31     71.96 o 
  -5   3  13     2475.46     2386.51     57.58 o 
  -3   3  13     7074.99     6662.99    179.01 o 
  -1   3  13     1678.46     1650.76     34.26 o 
   1   3  13     2643.03     2589.81     44.41 o 
   3   3  13     2128.70     2134.43     44.23 o 
   5   3  13     1548.94     1545.93     59.70 o 
   7   3  13      742.41      788.34     59.68 o 
 -10   4  13      273.19      297.91     87.65 o 
  -8   4  13      273.93      281.87     49.97 o 
  -6   4  13     1566.76     1563.66     81.73 o 
  -4   4  13     3820.48     3678.25     69.86 o 
  -2   4  13     7414.95     7277.71     99.06 o 
   0   4  13      217.86      225.58     25.44 o 
   2   4  13     3417.82     3563.99     56.06 o 
   4   4  13       16.70       15.40     39.26 o 
   6   4  13      265.32      268.42     47.50 o 
   8   4  13       14.86      -15.73     51.92 o 
  -9   5  13       45.20       38.61     49.39 o 
  -7   5  13      361.40      372.24     67.52 o 
  -5   5  13     1749.12     1698.90     53.67 o 
  -3   5  13     1665.98     1747.30     54.58 o 
  -1   5  13     4579.95     4617.71     85.29 o 
   1   5  13      653.14      683.59     34.79 o 
   3   5  13      380.86      338.11     29.97 o 
   5   5  13       10.36       63.03     40.77 o 
   7   5  13        1.99       38.69     48.56 o 
 -10   6  13      396.17      437.09     60.87 o 
  -8   6  13      851.19      965.32     61.69 o 
  -6   6  13     1720.43     1750.76     60.69 o 
  -4   6  13     3708.59     3425.05     91.50 o 
  -2   6  13     6448.96     6383.64     91.58 o 
   0   6  13     6358.20     6111.54    156.95 o 
   2   6  13     2183.20     2199.18     46.20 o 
   4   6  13     2474.54     2408.78     61.34 o 
   6   6  13     1291.64     1306.45     63.25 o 
   8   6  13      420.18      437.65     61.98 o 
  -9   7  13      573.94      579.36     60.78 o 
  -7   7  13      605.92      690.74     55.71 o 
  -5   7  13      378.34      413.63     45.75 o 
  -3   7  13     1307.56     1315.57     53.46 o 
  -1   7  13     3512.04     3258.51     68.33 o 
   1   7  13     2812.17     2791.55     66.10 o 
   3   7  13     2079.89     2156.46     49.47 o 
   5   7  13     2245.34     2204.45     70.71 o 
   7   7  13     2231.68     2373.67     81.50 o 
  -8   8  13      360.15      429.10     54.42 o 
  -6   8  13      947.35      927.17     54.55 o 
  -4   8  13     2154.04     2141.89     69.89 o 
  -2   8  13     2876.88     2821.87     69.30 o 
   0   8  13     5091.12     4963.16    115.79 o 
   2   8  13      392.87      389.28     43.97 o 
   4   8  13      214.02      244.55     34.13 o 
   6   8  13       25.27       34.08     50.72 o 
  -9   9  13        0.86        3.46     52.66 o 
  -7   9  13      180.52      170.68     50.10 o 
  -5   9  13       22.52       35.86     36.39 o 
  -3   9  13       90.86       85.80     39.59 o 
  -1   9  13       45.59       45.15     40.38 o 
   1   9  13        4.61       40.95     39.09 o 
   3   9  13      206.92      199.76     40.05 o 
   5   9  13       10.25      -45.11     45.11 o 
   7   9  13       41.93       42.36     59.57 o 
  -8  10  13      123.96      104.57     53.93 o 
  -6  10  13      540.71      587.11     44.20 o 
  -4  10  13      179.55      221.70     46.24 o 
  -2  10  13     1932.53     1909.27     66.44 o 
   0  10  13      605.68      671.76     47.88 o 
   2  10  13      634.15      652.99     49.09 o 
   4  10  13       25.60       17.20     40.77 o 
   6  10  13      170.12      189.51     54.10 o 
  -7  11  13      245.48      209.43     56.41 o 
  -5  11  13      134.72      149.04     49.22 o 
  -3  11  13       40.59       66.85     44.57 o 
  -1  11  13      322.31      340.05     54.64 o 
   1  11  13      271.85      324.20     46.45 o 
   3  11  13      312.57      250.11     47.96 o 
   5  11  13     1028.13     1090.95     92.69 o 
  -8  12  13      270.25      316.20     58.84 o 
  -6  12  13      600.36      647.28     42.11 o 
  -4  12  13      837.96      916.77     61.98 o 
  -2  12  13      847.66      876.58     62.19 o 
   0  12  13      601.54      581.94     51.55 o 
   2  12  13      408.99      388.15     49.52 o 
   4  12  13      755.38      797.48     87.36 o 
   6  12  13      671.21      828.58    101.87 o 
  -7  13  13      548.39      610.51     63.64 o 
  -5  13  13     1087.82     1175.88     54.86 o 
  -3  13  13     1386.97     1414.11     67.88 o 
  -1  13  13     1601.45     1613.66     68.09 o 
   1  13  13      506.61      613.85     56.29 o 
   3  13  13      274.43      312.44     52.45 o 
   5  13  13      423.04      501.65     86.17 o 
  -6  14  13        8.79       -3.74     41.89 o 
  -4  14  13       25.66       28.42     39.92 o 
  -2  14  13        0.92       22.00     48.80 o 
   0  14  13        8.09        7.72     48.24 o 
   2  14  13       83.70      136.73     52.24 o 
   4  14  13       56.09       92.69     82.32 o 
  -5  15  13       31.06       46.95     54.06 o 
  -3  15  13      239.95      237.04     56.78 o 
  -1  15  13      286.40      323.19     54.93 o 
   1  15  13      173.15      142.94     65.45 o 
   3  15  13      166.76      183.81     54.72 o 
  -4  16  13      118.51      112.97     54.94 o 
  -2  16  13      340.13      320.97     58.71 o 
   0  16  13      377.13      326.00     60.84 o 
   2  16  13      164.84      183.72     57.09 o 
  -3  17  13      438.76      481.29     65.74 o 
  -1  17  13      356.70      378.53     60.80 o 
 -10   0  14     2547.88     2719.97    125.86 o 
  -8   0  14     4029.23     4495.28    143.62 o 
  -6   0  14    13302.42    13584.44    186.56 o 
  -4   0  14     2767.47     2771.80     57.08 o 
  -2   0  14     2556.89     2638.83     71.96 o 
   0   0  14     3584.93     3556.36     99.50 o 
   2   0  14     1457.52     1523.63     47.95 o 
   4   0  14      786.25      817.62     67.52 o 
   6   0  14      630.62      653.86     78.18 o 
   8   0  14      864.57      899.65     95.35 o 
  -9   1  14      281.89      279.43     53.06 o 
  -7   1  14     1169.80     1217.68     52.56 o 
  -5   1  14     1776.55     1740.61     53.45 o 
  -3   1  14     2081.96     2024.63     72.11 o 
  -1   1  14     3293.05     3118.39     46.52 o 
   1   1  14    11331.73    11075.37     87.70 o 
   3   1  14     4123.18     4048.87     49.86 o 
   5   1  14     3467.43     3238.77     77.83 o 
   7   1  14      962.16     1128.14     65.85 o 
 -10   2  14       27.29        6.51     75.22 o 
  -8   2  14      103.86       70.07     87.21 o 
  -6   2  14      404.38      389.49     48.42 o 
  -4   2  14      230.75      241.67     35.79 o 
  -2   2  14       93.10      110.39     34.01 o 
   0   2  14      299.78      263.59     26.76 o 
   2   2  14      350.61      385.57     30.75 o 
   4   2  14      296.64      277.28     40.35 o 
   6   2  14      592.69      539.09     53.50 o 
   8   2  14       13.33       43.68     53.49 o 
  -9   3  14      122.53       90.91     76.40 o 
  -7   3  14       10.03       23.69     53.30 o 
  -5   3  14      619.44      614.42     43.93 o 
  -3   3  14      160.65      206.83     33.76 o 
  -1   3  14     8461.96     8392.08    102.81 o 
   1   3  14     2229.69     2296.84     44.21 o 
   3   3  14     5587.50     5396.74     66.48 o 
   5   3  14      249.88      285.21     45.86 o 
   7   3  14      434.25      399.13     58.49 o 
 -10   4  14      123.22      252.60     89.73 o 
  -8   4  14      806.23      874.43     59.86 o 
  -6   4  14      211.20      213.82     44.12 o 
  -4   4  14     2504.95     2413.35     61.03 o 
  -2   4  14     1279.75     1324.70     50.33 o 
   0   4  14     2321.85     2338.19     42.93 o 
   2   4  14      851.68      854.41     34.69 o 
   4   4  14      440.34      475.12     46.58 o 
   6   4  14      276.61      289.79     51.69 o 
   8   4  14      219.51      237.82     57.15 o 
  -9   5  14      377.38      426.93     60.11 o 
  -7   5  14      920.20      881.58     72.55 o 
  -5   5  14      814.19      783.00     46.50 o 
  -3   5  14     1170.05     1205.88     50.45 o 
  -1   5  14     1726.41     1650.95     52.57 o 
   1   5  14      400.12      378.18     28.98 o 
   3   5  14      103.79       81.26     28.26 o 
   5   5  14      144.37      166.67     44.42 o 
   7   5  14      138.00      108.46     51.66 o 
 -10   6  14        8.94       31.69     81.44 o 
  -8   6  14       13.66       -2.09     44.61 o 
  -6   6  14       40.12       18.32     37.91 o 
  -4   6  14      331.38      355.39     42.62 o 
  -2   6  14     2114.05     1966.83     59.48 o 
   0   6  14     7371.05     7288.69    169.54 o 
   2   6  14     4576.75     4551.34     62.79 o 
   4   6  14      886.43      924.69     65.15 o 
   6   6  14      845.45      888.84     60.52 o 
  -9   7  14      115.79      124.98     54.22 o 
  -7   7  14      214.53      318.34     66.63 o 
  -5   7  14      567.87      608.53     50.34 o 
  -3   7  14       72.20       88.65     39.38 o 
  -1   7  14      735.85      685.64     47.29 o 
   1   7  14       22.93       23.24     35.97 o 
   3   7  14       78.74       72.50     30.86 o 
   5   7  14      146.79      169.09     48.82 o 
   7   7  14        7.35        2.92     51.90 o 
  -8   8  14      110.64      122.52     54.71 o 
  -6   8  14       36.58       22.81     42.36 o 
  -4   8  14       44.29       54.27     42.51 o 
  -2   8  14      191.65      154.30     42.62 o 
   0   8  14       76.46       85.68     39.86 o 
   2   8  14      920.87      930.46     51.51 o 
   4   8  14      679.76      664.82     53.01 o 
   6   8  14      186.66      164.85     76.25 o 
  -9   9  14      807.96      936.39     69.61 o 
  -7   9  14     1725.41     1789.80     75.58 o 
  -5   9  14      862.13      906.02     57.10 o 
  -3   9  14     1386.87     1412.11     60.71 o 
  -1   9  14      229.80      228.46     44.04 o 
   1   9  14     1063.38     1005.04     52.02 o 
   3   9  14      436.02      420.60     44.97 o 
   5   9  14      223.26      200.64     52.23 o 
  -8  10  14      445.03      469.34     59.36 o 
  -6  10  14      841.69      866.19     49.31 o 
  -4  10  14      901.98     1001.29     57.38 o 
  -2  10  14     1279.60     1264.14     61.30 o 
   0  10  14     1642.96     1586.95     63.49 o 
   2  10  14     1648.07     1576.53     63.68 o 
   4  10  14     2186.20     2271.92    114.90 o 
   6  10  14      284.43      320.71     83.81 o 
  -7  11  14        8.91        8.18     51.01 o 
  -5  11  14       44.21       22.18     47.87 o 
  -3  11  14      165.68      263.28     48.43 o 
  -1  11  14      182.91      200.23     45.60 o 
   1  11  14      116.99       71.24     43.35 o 
   3  11  14      622.09      633.80     52.86 o 
   5  11  14      263.44      388.52     82.32 o 
  -6  12  14       61.42       74.88     45.45 o 
  -4  12  14      105.64      112.16     49.75 o 
  -2  12  14      469.91      421.98     51.79 o 
   0  12  14     1034.24      998.33     60.05 o 
   2  12  14     1606.63     1637.21     68.52 o 
   4  12  14      272.91      238.39     79.36 o 
  -7  13  14      242.12      275.29     78.03 o 
  -5  13  14      571.19      507.44     47.10 o 
  -3  13  14      326.14      319.73     53.34 o 
  -1  13  14      612.07      692.80     58.61 o 
   1  13  14      245.49      244.70     51.86 o 
   3  13  14      402.55      404.72     55.74 o 
  -6  14  14      155.61      169.01     45.81 o 
  -4  14  14      434.13      371.85     57.59 o 
  -2  14  14      724.79      759.73     61.62 o 
   0  14  14      447.24      444.59     57.42 o 
   2  14  14      428.95      435.18     57.10 o 
   4  14  14       75.87        3.85     84.99 o 
  -5  15  14       15.18       88.67     66.78 o 
  -3  15  14      161.85      167.70     55.81 o 
  -1  15  14      364.39      319.58     58.93 o 
   1  15  14      518.32      562.81     60.62 o 
   3  15  14      293.12      251.89     55.14 o 
  -4  16  14        0.80       60.75     56.83 o 
  -2  16  14       25.60       54.15     56.92 o 
   0  16  14       11.28       30.98     57.82 o 
  -9   1  15       75.31      112.89     54.10 o 
  -7   1  15       29.77       11.55     37.48 o 
  -5   1  15       24.83       12.90     34.23 o 
  -3   1  15     1038.65      968.64     41.97 o 
  -1   1  15       65.09       61.36     24.16 o 
   1   1  15       55.49       80.45     26.39 o 
   3   1  15     1409.72     1366.02     35.34 o 
   5   1  15      324.55      339.18     47.14 o 
   7   1  15      569.54      579.67     59.99 o 
 -10   2  15      113.95      134.15     83.51 o 
  -8   2  15      628.13      646.75     83.81 o 
  -6   2  15     2622.35     2562.72     90.02 o 
  -4   2  15     3402.50     3378.57     75.07 o 
  -2   2  15     5897.53     5660.89     83.18 o 
   0   2  15     3143.72     3026.14     48.31 o 
   2   2  15     3388.66     3287.18     56.43 o 
   4   2  15     1545.25     1489.50     57.14 o 
   6   2  15      267.45      287.01     51.72 o 
   8   2  15       61.75       95.18     61.62 o 
  -9   3  15      526.71      675.48     98.61 o 
  -7   3  15     1654.99     1708.09     83.81 o 
  -5   3  15     1481.45     1416.10     53.87 o 
  -3   3  15     4534.85     4478.18    148.51 o 
  -1   3  15     2601.42     2538.79     59.45 o 
   1   3  15     2090.45     2082.66     44.29 o 
   3   3  15     2852.48     2829.69     53.10 o 
   5   3  15     2817.62     2872.50     77.66 o 
   7   3  15      519.12      487.24     58.69 o 
 -10   4  15      149.70       50.64     83.81 o 
  -8   4  15      416.56      548.73     87.95 o 
  -6   4  15       73.93      100.48     32.44 o 
  -4   4  15       13.28       10.67     35.20 o 
  -2   4  15      484.01      495.64     39.88 o 
   0   4  15       40.62       56.66     51.08 o 
   2   4  15      973.63      905.14     37.13 o 
   4   4  15     1425.78     1443.77     58.74 o 
   6   4  15     1503.41     1553.17     69.31 o 
  -9   5  15       21.52       -1.78     79.36 o 
  -7   5  15      111.85      124.38     59.82 o 
  -5   5  15       87.80       34.48     36.93 o 
  -3   5  15      148.93      142.60     35.85 o 
  -1   5  15      156.40      166.51     51.53 o 
   1   5  15       48.76       12.61     46.94 o 
   3   5  15       91.98       79.52     29.31 o 
   5   5  15      251.87      180.59     46.34 o 
   7   5  15      499.09      472.99     59.61 o 
  -8   6  15      932.28      977.75     64.54 o 
  -6   6  15     1230.17     1275.45     47.16 o 
  -4   6  15     4322.06     3912.02     80.05 o 
  -2   6  15     1499.92     1499.75     54.81 o 
   0   6  15     2093.76     2037.73     61.89 o 
   2   6  15      647.69      688.27     45.24 o 
   4   6  15     1083.51     1154.51     57.47 o 
   6   6  15      603.11      586.09     60.56 o 
  -9   7  15      407.17      432.30     58.45 o 
  -7   7  15     1397.49     1345.03     86.77 o 
  -5   7  15     3476.15     3524.14     81.61 o 
  -3   7  15     5691.23     5510.57     94.80 o 
  -1   7  15     3616.36     3618.55     77.91 o 
   1   7  15     5456.44     5461.23     92.02 o 
   3   7  15     1187.27     1185.14     54.06 o 
   5   7  15      753.46      739.65     58.20 o 
   7   7  15      159.55      171.18     54.60 o 
  -8   8  15      165.77      196.56     55.35 o 
  -6   8  15      132.67      129.43     50.33 o 
  -4   8  15       84.71       37.22     43.46 o 
  -2   8  15      123.83      138.47     42.41 o 
   0   8  15      138.96      186.76     42.83 o 
   2   8  15      226.36      194.13     44.52 o 
   4   8  15      742.51      860.26     86.47 o 
   6   8  15      157.65      117.64     54.23 o 
  -9   9  15        4.45       -3.62     53.36 o 
  -7   9  15       40.06       84.55     51.03 o 
  -5   9  15       85.66      103.61     47.46 o 
  -3   9  15        5.62       -6.59     43.55 o 
  -1   9  15       27.09      -10.31     41.69 o 
   1   9  15       96.69       87.61     41.87 o 
   3   9  15       29.58       11.16     39.10 o 
   5   9  15       34.13       29.32     73.74 o 
  -8  10  15       17.56       31.63     52.17 o 
  -6  10  15       73.39       78.87     52.19 o 
  -4  10  15       39.50       35.91     45.83 o 
  -2  10  15      161.96       96.91     45.59 o 
   0  10  15        9.03        8.57     42.05 o 
   2  10  15      473.51      540.88     51.29 o 
   4  10  15      128.71      252.90     76.40 o 
   6  10  15      400.23      526.23     90.32 o 
  -7  11  15      464.90      460.38     64.08 o 
  -5  11  15     1001.78     1051.97     63.94 o 
  -3  11  15      641.31      611.16     55.92 o 
  -1  11  15      480.06      448.99     51.72 o 
   1  11  15      602.89      591.87     52.86 o 
   3  11  15      522.34      624.89     56.72 o 
   5  11  15      109.27      176.49     80.84 o 
  -6  12  15      369.54      401.16     48.37 o 
  -4  12  15      491.60      577.40     58.35 o 
  -2  12  15      383.13      385.59     53.49 o 
   0  12  15      561.01      574.73     55.36 o 
   2  12  15     1065.10     1100.23     63.62 o 
   4  12  15      456.60      417.55     86.47 o 
  -5  13  15       85.73       61.55     55.27 o 
  -3  13  15       14.48       36.75     48.91 o 
  -1  13  15       51.71       64.78     49.75 o 
   1  13  15      179.93      179.36     51.51 o 
   3  13  15      260.84      290.22     54.81 o 
  -6  14  15       33.46       40.25     44.41 o 
  -4  14  15      106.98      126.74     92.69 o 
  -2  14  15       16.71       67.85     51.16 o 
   0  14  15      224.99      220.31     54.25 o 
   2  14  15      148.78      185.06     55.39 o 
  -5  15  15      223.33      257.93     91.21 o 
  -3  15  15      210.55      198.34     57.41 o 
  -1  15  15      316.59      301.50     58.73 o 
   1  15  15       49.61      -13.76     52.07 o 
  -2  16  15      715.51      774.09     67.67 o 
   0  16  15      560.52      584.70     66.20 o 
 -10   0  16      701.37      688.51     94.17 o 
  -6   0  16     1237.14     1220.36     74.03 o 
  -4   0  16      362.32      432.94     56.86 o 
  -2   0  16     5431.64     5202.03     75.89 o 
   0   0  16     2747.70     2700.51     59.16 o 
   2   0  16    14190.46    14112.11    135.77 o 
   4   0  16     3287.43     3324.08    110.75 o 
   6   0  16     2078.48     2207.36    109.86 o 
  -9   1  16      919.32     1070.11     72.74 o 
  -7   1  16      539.34      551.72     47.95 o 
  -5   1  16     2224.37     2214.88     63.01 o 
  -3   1  16     1728.29     1649.30     51.73 o 
  -1   1  16      729.56      740.47     31.77 o 
   1   1  16     1382.32     1307.00     34.59 o 
   3   1  16      345.31      356.86     28.20 o 
   5   1  16      178.82      242.88     47.18 o 
   7   1  16      104.53       55.32     53.29 o 
 -10   2  16       80.81       92.39     82.62 o 
  -6   2  16       27.94       52.12     52.42 o 
  -4   2  16      360.05      364.56     41.04 o 
  -2   2  16       42.89       10.72     35.26 o 
   0   2  16     1300.31     1338.47     44.26 o 
   2   2  16       50.26       72.63     28.17 o 
   4   2  16      351.83      399.17     46.79 o 
   6   2  16        7.98       -0.16     48.64 o 
  -9   3  16      376.49      334.04     87.65 o 
  -7   3  16     1386.51     1508.49     84.99 o 
  -5   3  16     2054.67     2082.64     62.18 o 
  -3   3  16      882.00      880.02     68.11 o 
  -1   3  16      942.97      858.24     45.83 o 
   1   3  16      599.88      630.44     34.56 o 
   3   3  16      105.74      121.10     29.66 o 
   5   3  16       30.10        9.53     48.27 o 
   7   3  16      465.95      504.95     60.51 o 
 -10   4  16       46.02       88.54     83.81 o 
  -6   4  16      256.25      233.06     58.34 o 
  -4   4  16     3941.01     3684.79     76.85 o 
  -2   4  16     2820.17     2715.33     66.37 o 
   0   4  16     4177.27     4050.11    105.57 o 
   2   4  16      519.55      534.35     34.91 o 
   4   4  16     1597.83     1562.35     62.31 o 
   6   4  16     1190.31     1231.75     67.56 o 
  -9   5  16       30.37       61.00     83.51 o 
  -7   5  16       70.28       59.09     36.69 o 
  -5   5  16      162.21       88.10     41.08 o 
  -3   5  16     1587.69     1537.56     57.74 o 
  -1   5  16     1198.86     1138.33     52.67 o 
   1   5  16      900.83      918.60     48.99 o 
   3   5  16      743.84      789.09     39.05 o 
   5   5  16     1264.24     1211.10     62.73 o 
   7   5  16      983.37     1161.38     74.63 o 
  -8   6  16      550.40      631.26     59.65 o 
  -6   6  16      715.88      716.49     54.78 o 
  -4   6  16     2859.81     2750.59     81.29 o 
  -2   6  16       71.08       93.10     36.91 o 
   0   6  16      224.52      205.69     41.20 o 
   2   6  16      262.91      275.98     44.42 o 
   4   6  16       63.59       41.90     45.50 o 
   6   6  16       14.03       85.44     52.64 o 
  -9   7  16       18.92       14.10     52.96 o 
  -7   7  16        1.48        9.45     49.54 o 
  -5   7  16       77.43      112.93     45.64 o 
  -3   7  16       49.53       18.51     40.26 o 
  -1   7  16       16.17        6.55     43.24 o 
   1   7  16       62.00       64.68     38.97 o 
   3   7  16      613.59      607.37     78.47 o 
   5   7  16        1.53       22.17     46.17 o 
  -8   8  16      392.11      446.95     59.89 o 
  -6   8  16      248.18      281.45     50.81 o 
  -4   8  16       61.71       81.94     44.39 o 
  -2   8  16      416.11      433.90     63.67 o 
   0   8  16      442.06      436.25     47.39 o 
   2   8  16      104.97      108.25     43.47 o 
   4   8  16      238.41      209.66     76.11 o 
   6   8  16       85.79      145.52     59.06 o 
  -7   9  16      510.42      527.71     92.99 o 
  -5   9  16      677.29      690.28     57.78 o 
  -3   9  16     1523.57     1516.42     65.83 o 
  -1   9  16     2855.39     2914.03     79.54 o 
   1   9  16     4346.71     4266.73     91.65 o 
   3   9  16     2471.91     2517.86     75.15 o 
   5   9  16     2157.57     2501.13    128.52 o 
  -8  10  16      508.64      596.63     69.78 o 
  -6  10  16     1234.29     1296.02     68.12 o 
  -4  10  16      692.35      727.11     57.21 o 
  -2  10  16     1512.52     1445.81     75.81 o 
   0  10  16      652.42      671.15     78.62 o 
   2  10  16      795.42      865.55     55.78 o 
   4  10  16     1048.09     1135.96    106.90 o 
  -7  11  16      172.43      202.31     59.87 o 
  -5  11  16      442.93      483.99     56.46 o 
  -3  11  16      229.45      211.80     51.37 o 
  -1  11  16      445.76      428.20     52.90 o 
   1  11  16       72.60       69.54     52.12 o 
   3  11  16       69.37       66.82     47.23 o 
   5  11  16       96.09       61.89     80.84 o 
  -6  12  16      236.26      245.30     46.50 o 
  -4  12  16      352.23      306.44     54.80 o 
  -2  12  16      148.47      122.43     50.09 o 
   0  12  16       24.76      -12.53     50.05 o 
   2  12  16       68.42      114.11     48.74 o 
   4  12  16       86.37      127.63     80.84 o 
  -5  13  16      212.12      219.86     56.19 o 
  -3  13  16      737.52      750.37     64.20 o 
  -1  13  16      998.08      997.01     66.05 o 
   1  13  16      191.27      242.21     55.75 o 
   3  13  16      455.62      366.42     56.28 o 
  -4  14  16      168.52      159.29     56.37 o 
  -2  14  16      673.94      651.55     63.58 o 
   0  14  16      325.39      356.06     65.30 o 
   2  14  16      250.77      270.49     56.63 o 
  -3  15  16      122.29      168.09     60.17 o 
  -1  15  16       86.53       75.73     56.51 o 
   1  15  16       14.03      -32.86     53.56 o 
  -9   1  17       26.71       -9.91     75.66 o 
  -7   1  17      362.62      385.80     45.56 o 
  -5   1  17      958.39      999.43     50.53 o 
  -3   1  17     1097.88     1185.55     50.30 o 
  -1   1  17     2225.83     2173.34     45.28 o 
   1   1  17     1283.66     1257.68     34.81 o 
   3   1  17      785.44      764.56     34.07 o 
   5   1  17       19.35       -5.35     45.38 o 
   7   1  17       13.62       47.52     57.35 o 
  -6   2  17      759.73      777.48     51.06 o 
  -4   2  17       58.74       68.01     38.42 o 
  -2   2  17      666.72      627.29     42.74 o 
   0   2  17      606.80      577.43     32.89 o 
   2   2  17     1590.59     1566.05     42.79 o 
   4   2  17      758.07      698.50     52.43 o 
   6   2  17     1353.47     1458.28     73.26 o 
  -9   3  17      631.06      772.90    100.98 o 
  -7   3  17     1226.13     1322.94     60.51 o 
  -5   3  17     1548.30     1429.38     57.79 o 
  -3   3  17     2117.99     2046.06     91.21 o 
  -1   3  17     4731.92     4557.09     81.55 o 
   1   3  17     2974.08     2922.31     54.02 o 
   3   3  17      847.63      843.35     33.30 o 
   5   3  17     1151.45     1181.05     98.32 o 
   7   3  17      639.96      749.39     66.37 o 
  -6   4  17     1457.79     1419.06     82.92 o 
  -4   4  17     2423.54     2302.19     66.58 o 
  -2   4  17     3927.54     3870.36     79.76 o 
   0   4  17     6045.92     5905.56    108.53 o 
   2   4  17      919.42      892.84     39.51 o 
   4   4  17      320.07      309.37     47.37 o 
   6   4  17      134.54      139.51     58.17 o 
  -9   5  17       53.05       36.42     82.92 o 
  -7   5  17       29.40       53.30     66.33 o 
  -5   5  17      339.44      356.93     45.14 o 
  -3   5  17     1095.47      982.55     53.92 o 
  -1   5  17      750.16      702.20     48.51 o 
   1   5  17      154.60      128.18     39.54 o 
   3   5  17       49.85       59.28     31.65 o 
   5   5  17       32.60       84.88     47.35 o 
  -6   6  17      124.62      169.88     46.34 o 
  -4   6  17     1304.74     1278.36     58.47 o 
  -2   6  17      802.59      786.13     50.72 o 
   0   6  17     2061.75     2075.16     66.02 o 
   2   6  17      639.59      628.37     46.95 o 
   4   6  17     1022.95     1097.28     61.68 o 
   6   6  17      232.42      226.38     54.35 o 
  -9   7  17      517.13      589.30     99.80 o 
  -7   7  17      547.10      600.33     60.87 o 
  -5   7  17      393.26      446.68     52.83 o 
  -3   7  17      370.37      378.76     48.19 o 
  -1   7  17      341.89      360.80     46.82 o 
   1   7  17     1021.33      982.84     64.11 o 
   3   7  17      764.81      754.26     53.63 o 
   5   7  17      913.76     1039.42    102.46 o 
  -8   8  17      259.72      317.38     65.19 o 
  -6   8  17      295.49      307.74     79.96 o 
  -4   8  17     1123.79     1239.20     64.34 o 
  -2   8  17      735.09      721.86     54.43 o 
   0   8  17      799.51      812.28     53.67 o 
   2   8  17      364.64      386.99     51.97 o 
   4   8  17      331.78      376.09     82.92 o 
  -7   9  17       10.87      135.92     88.54 o 
  -5   9  17        9.67       22.52     48.44 o 
  -3   9  17        2.61       20.16     45.74 o 
  -1   9  17       19.68        8.15     44.67 o 
   1   9  17       53.82       50.37     46.90 o 
   3   9  17        4.84        6.13     44.09 o 
   5   9  17       24.67       -8.29     78.18 o 
  -6  10  17      166.15      167.81     54.29 o 
  -4  10  17      475.96      467.33     56.33 o 
  -2  10  17      576.69      619.03     57.89 o 
   0  10  17      808.65      858.27     84.55 o 
   2  10  17      627.73      680.02     55.07 o 
   4  10  17       49.61       21.62     80.84 o 
  -7  11  17       27.79       29.79     57.64 o 
  -5  11  17       53.09        5.99     49.83 o 
  -3  11  17       90.44       63.89     49.12 o 
  -1  11  17       38.88       21.65     50.79 o 
   1  11  17      169.15      158.58     48.78 o 
   3  11  17      427.81      400.45     65.00 o 
  -6  12  17      149.97      182.37     60.04 o 
  -4  12  17      185.12      201.18     54.84 o 
  -2  12  17      970.53      905.82     64.07 o 
   0  12  17      327.68      332.31     54.22 o 
   2  12  17      456.78      451.04     56.28 o 
  -5  13  17       61.39      112.27     60.03 o 
  -3  13  17      584.95      612.19     62.35 o 
  -1  13  17      607.90      601.80     62.35 o 
   1  13  17      440.49      411.90     73.88 o 
   3  13  17      214.95      272.30     58.17 o 
  -4  14  17       12.31      -25.86     54.56 o 
  -2  14  17       53.03       50.87     54.78 o 
   0  14  17        6.57       64.45     54.15 o 
  -1  15  17      367.35      414.45     63.85 o 
  -6   0  18     2764.64     2826.28    103.94 o 
  -4   0  18     1606.89     1622.80     84.10 o 
  -2   0  18     5523.70     5306.38    129.11 o 
   0   0  18      158.56      177.66     37.79 o 
   2   0  18     3641.02     3492.91     74.84 o 
   4   0  18      206.83      140.37     66.04 o 
  -9   1  18      245.80      231.63     61.93 o 
  -7   1  18      268.94      275.39     44.07 o 
  -5   1  18      599.42      642.07     48.77 o 
  -3   1  18     1118.92     1074.58     51.13 o 
  -1   1  18     2744.56     2798.38     55.66 o 
   1   1  18     1687.01     1606.35     40.05 o 
   3   1  18     2059.83     2048.88     45.09 o 
   5   1  18      791.02      792.46     60.80 o 
  -6   2  18      669.33      632.65     50.85 o 
  -4   2  18      426.27      369.57     60.71 o 
  -2   2  18      282.28      259.84     39.68 o 
   0   2  18      165.41      137.56     38.53 o 
   2   2  18      505.95      537.61     31.81 o 
   4   2  18       40.25       81.05     44.27 o 
   6   2  18       70.61       96.47     56.91 o 
  -9   3  18        5.00       52.71     86.77 o 
  -7   3  18      115.82       95.69     46.80 o 
  -5   3  18       98.75       87.65     58.34 o 
  -3   3  18      724.55      708.12     49.29 o 
  -1   3  18      369.91      359.25     42.81 o 
   1   3  18     2429.50     2455.04     67.39 o 
   3   3  18     2821.22     2715.62     50.10 o 
   5   3  18     1378.00     1453.20     69.43 o 
  -6   4  18     1421.91     1528.63     88.54 o 
  -4   4  18     1592.18     1480.45     61.17 o 
  -2   4  18      222.55      211.57     65.59 o 
   0   4  18      695.51      694.21     48.09 o 
   2   4  18       54.58       15.27     43.09 o 
   4   4  18      573.73      551.04     52.15 o 
   6   4  18      153.69      129.81     57.35 o 
  -9   5  18      292.90      384.08     93.28 o 
  -7   5  18      649.49      705.98     77.29 o 
  -5   5  18      611.19      636.31     51.90 o 
  -3   5  18      677.44      698.12     50.82 o 
  -1   5  18      301.43      271.45     44.30 o 
   1   5  18      546.43      518.66     46.58 o 
   3   5  18      530.21      439.85     47.31 o 
   5   5  18      300.61      332.36     54.30 o 
  -6   6  18       57.79      112.26     49.32 o 
  -4   6  18      378.22      396.45     49.52 o 
  -2   6  18       44.61       60.16     41.91 o 
   0   6  18     1240.75     1175.30     57.21 o 
   2   6  18      757.33      732.86     50.45 o 
   4   6  18     2253.63     2236.09    114.01 o 
   6   6  18      184.99       75.33     56.16 o 
  -7   7  18      141.88      146.31     56.25 o 
  -5   7  18        7.05       26.28     46.11 o 
  -3   7  18      202.19      195.31     46.02 o 
  -1   7  18       91.20       99.78     44.55 o 
   1   7  18       71.20       62.47     41.16 o 
   3   7  18       62.82       52.97     45.04 o 
   5   7  18        0.68      -25.76     83.51 o 
  -8   8  18       14.17      -11.88     55.86 o 
  -6   8  18       16.41      -10.72     51.21 o 
  -4   8  18      116.54       58.97     49.46 o 
  -2   8  18       29.47        2.35     43.33 o 
   0   8  18      924.21      892.35     57.10 o 
   2   8  18      844.52      922.00     57.09 o 
   4   8  18      364.26      497.50     96.54 o 
  -7   9  18      962.80     1076.29     81.14 o 
  -5   9  18     1940.87     2006.68     77.07 o 
  -3   9  18      818.04      828.63     59.58 o 
  -1   9  18      522.93      523.63     66.48 o 
   1   9  18      527.10      488.39     54.63 o 
   3   9  18      143.40      113.42     79.96 o 
  -6  10  18      340.42      322.19     85.58 o 
  -4  10  18      759.62      792.05     83.81 o 
  -2  10  18     1412.53     1368.13     68.14 o 
   0  10  18     1542.84     1472.69     69.17 o 
   2  10  18     1972.63     2074.08     78.55 o 
   4  10  18      466.65      532.44     95.35 o 
  -5  11  18       12.82       33.95     51.60 o 
  -3  11  18       39.42       57.44     50.71 o 
  -1  11  18      284.44      324.20     54.46 o 
   1  11  18      403.09      427.75     62.04 o 
   3  11  18       59.34      120.65     53.37 o 
  -6  12  18       38.12       91.46     59.07 o 
  -4  12  18       33.06       43.72     57.77 o 
  -2  12  18       84.46       85.72     52.86 o 
   0  12  18       64.44       54.32     51.01 o 
   2  12  18      170.28      170.07     54.84 o 
  -5  13  18      215.86      208.51     61.03 o 
  -3  13  18      264.14      317.47     58.65 o 
  -1  13  18      169.18      192.87     55.77 o 
   1  13  18      134.97      208.44     55.78 o 
  -2  14  18      227.38      234.55     61.50 o 
   0  14  18      166.52      168.63     57.66 o 
  -9   1  19       15.19       29.81     61.13 o 
  -7   1  19       22.06       13.74     47.00 o 
  -5   1  19       18.21        6.48     42.56 o 
  -3   1  19       20.95       12.28     39.68 o 
  -1   1  19      452.00      410.94     34.80 o 
   1   1  19       26.23       47.96     32.06 o 
   3   1  19       97.64       72.78     29.68 o 
   5   1  19      411.71      490.49     58.20 o 
  -6   2  19     1190.69     1282.78     60.82 o 
  -4   2  19     2337.47     2248.53     96.83 o 
  -2   2  19     3349.30     3200.12     91.36 o 
   0   2  19     1283.19     1178.69     44.52 o 
   2   2  19     1597.17     1571.33     42.90 o 
   4   2  19      242.35      257.63     52.34 o 
   6   2  19      335.99      272.68     87.95 o 
  -9   3  19      367.73      448.05     98.61 o 
  -7   3  19      287.28      292.26     48.15 o 
  -5   3  19     1430.97     1422.02     87.06 o 
  -3   3  19     1261.51     1286.59     56.74 o 
  -1   3  19     1545.44     1404.30     86.03 o 
   1   3  19     1362.74     1349.14     57.98 o 
   3   3  19      784.36      844.67     37.64 o 
   5   3  19      399.60      439.93     59.96 o 
  -6   4  19      209.52      233.94     64.26 o 
  -4   4  19      121.59       76.22     43.34 o 
  -2   4  19       38.88       30.77     42.16 o 
   0   4  19       41.75       66.77     40.13 o 
   2   4  19       51.04       61.93     40.13 o 
   4   4  19       96.99      136.87     50.34 o 
  -7   5  19       95.26      113.12     73.14 o 
  -5   5  19       88.65       53.48     45.54 o 
  -3   5  19       25.03       12.76     43.22 o 
  -1   5  19        2.38        1.19     41.02 o 
   1   5  19        4.58        1.50     40.19 o 
   3   5  19       16.24       12.42     39.77 o 
   5   5  19      326.17      385.07     55.78 o 
  -6   6  19      569.48      674.92     59.01 o 
  -4   6  19     1252.61     1305.20     62.48 o 
  -2   6  19     1008.30      971.04     56.57 o 
   0   6  19     2178.26     2127.33     69.94 o 
   2   6  19      557.12      598.46     52.14 o 
   4   6  19     1277.69     1397.44    103.35 o 
  -7   7  19      841.04     1003.00     95.65 o 
  -5   7  19     2047.47     2167.45     79.81 o 
  -3   7  19     2153.18     2158.24     74.42 o 
  -1   7  19     2980.20     3154.89     87.95 o 
   1   7  19     1634.72     1692.15     67.27 o 
   3   7  19     1513.94     1567.53     68.30 o 
   5   7  19      714.33      744.77     98.32 o 
  -6   8  19       19.29        0.24     51.00 o 
  -4   8  19      151.42      112.53     74.33 o 
  -2   8  19       46.09       15.19     41.73 o 
   0   8  19       73.06      113.25     48.45 o 
   2   8  19      184.59      209.71     48.15 o 
   4   8  19      787.31      908.53     98.91 o 
  -7   9  19       32.52       71.46     54.40 o 
  -5   9  19        1.55      -21.21     50.64 o 
  -3   9  19        2.79       14.95     49.96 o 
  -1   9  19       18.04       12.56     46.29 o 
   1   9  19        4.03      -29.06     44.46 o 
   3   9  19        7.32       10.24     48.86 o 
  -6  10  19       61.96       39.34     51.78 o 
  -4  10  19       20.70       33.90     51.57 o 
  -2  10  19       43.24       38.11     49.35 o 
   0  10  19       48.65       21.71     48.88 o 
   2  10  19       20.15       23.71     47.87 o 
  -5  11  19      259.13      214.01     57.55 o 
  -3  11  19     1268.47     1254.07     72.18 o 
  -1  11  19      818.30      820.56     64.09 o 
   1  11  19      321.87      338.64     56.71 o 
   3  11  19      197.87      303.53     92.39 o 
  -4  12  19      131.27      107.59     56.11 o 
  -2  12  19      960.62      960.70     70.21 o 
   0  12  19      299.04      274.24     56.35 o 
   2  12  19      316.26      300.59     58.62 o 
  -3  13  19       99.86       50.30     55.66 o 
  -1  13  19       77.96       96.91     56.28 o 
  -6   0  20      835.38      777.94     78.47 o 
  -4   0  20     1700.02     1718.15     91.50 o 
  -2   0  20     5100.53     4899.79    131.48 o 
   0   0  20     3753.99     3715.27    119.04 o 
   2   0  20     4141.71     4192.74     86.23 o 
   4   0  20     1645.87     1716.08    102.46 o 
  -7   1  20      991.34     1174.68     65.42 o 
  -5   1  20     1352.76     1362.93     61.65 o 
  -3   1  20     1070.15     1053.10     55.80 o 
  -1   1  20     1972.87     1911.81     64.70 o 
   1   1  20      152.12      133.01     34.47 o 
   3   1  20      152.87      147.32     48.12 o 
   5   1  20      240.16      328.94     57.25 o 
  -6   2  20      179.27      199.09     47.85 o 
  -4   2  20      115.83      173.84     44.60 o 
  -2   2  20      248.01      153.63     43.45 o 
   0   2  20       74.89      123.32     34.16 o 
   2   2  20       20.29       25.00     35.08 o 
   4   2  20      198.01      270.69     56.01 o 
  -7   3  20      655.39      692.31     90.17 o 
  -5   3  20      305.97      437.39     75.22 o 
  -3   3  20     1366.54     1317.19     85.88 o 
  -1   3  20       12.64       48.38     70.04 o 
   1   3  20      418.80      388.82     38.98 o 
   3   3  20       61.48       32.57     63.67 o 
   5   3  20       26.12       46.03     52.50 o 
  -6   4  20      123.46       99.50     64.85 o 
  -4   4  20       79.65       74.33     61.30 o 
  -2   4  20      498.25      518.62     50.76 o 
   0   4  20     1567.59     1558.00     65.70 o 
   2   4  20      905.71      855.27     58.25 o 
   4   4  20     1020.96     1099.54     95.35 o 
  -7   5  20       77.13       -3.85     67.22 o 
  -5   5  20      154.97      243.12     66.63 o 
  -3   5  20      192.98      169.68     48.25 o 
  -1   5  20     1077.61     1164.51    102.61 o 
   1   5  20     1499.94     1519.08     63.62 o 
   3   5  20     1040.05     1062.82     92.39 o 
   5   5  20      471.45      474.11     89.73 o 
  -6   6  20      659.33      844.86     87.65 o 
  -4   6  20      330.57      326.39     49.89 o 
  -2   6  20      153.81      188.18     48.56 o 
   0   6  20      116.02       88.63     48.57 o 
   2   6  20       40.45       38.88     49.90 o 
   4   6  20      154.54       70.18     84.40 o 
  -7   7  20       18.34      -21.32     79.96 o 
  -5   7  20       14.81       21.85     52.49 o 
  -3   7  20      164.39      184.10     48.57 o 
  -1   7  20      132.52      148.56     47.87 o 
   1   7  20      388.86      478.56     52.57 o 
   3   7  20      144.42      184.49     81.44 o 
  -6   8  20       56.66       80.67     63.08 o 
  -4   8  20      549.12      576.84     58.77 o 
  -2   8  20      198.24      165.36     49.44 o 
   0   8  20       75.02       40.28     48.35 o 
   2   8  20       41.51       66.62     46.26 o 
   4   8  20       17.10       90.32     82.03 o 
  -5   9  20      141.75       93.28     73.74 o 
  -3   9  20      629.95      554.79     59.34 o 
  -1   9  20      827.51      834.31     61.77 o 
   1   9  20      541.23      503.38     57.60 o 
   3   9  20      911.48     1037.64    106.31 o 
  -6  10  20      144.79      214.82     59.47 o 
  -4  10  20      858.65      957.78     86.62 o 
  -2  10  20      733.84      690.49     64.11 o 
   0  10  20      280.63      350.19     77.73 o 
   2  10  20      159.63      149.32     53.78 o 
  -5  11  20       16.34      -19.77     56.78 o 
  -3  11  20      209.00      183.60     76.11 o 
  -1  11  20       28.69       32.81     52.87 o 
   1  11  20       17.61       10.30     49.97 o 
  -4  12  20       59.97        6.58     54.89 o 
  -2  12  20       84.32       60.46     55.50 o 
   0  12  20       29.26       24.80     53.22 o 
  -7   1  21      103.44       87.24     52.45 o 
  -5   1  21      203.09      171.57     45.54 o 
  -3   1  21     1210.96     1173.28     59.77 o 
  -1   1  21      563.39      572.12     50.57 o 
   1   1  21      819.76      856.24     43.76 o 
   3   1  21      193.44      217.43     49.79 o 
   5   1  21      185.68      191.33     55.51 o 
  -6   2  21      129.76      110.27     48.45 o 
  -4   2  21       90.63       93.37     43.55 o 
  -2   2  21      107.71       81.62     40.43 o 
   0   2  21       72.93       78.66     33.96 o 
   2   2  21      421.90      424.44     39.86 o 
   4   2  21      486.94      531.92     63.48 o 
  -7   3  21      446.17      470.54     52.98 o 
  -5   3  21      735.74      723.06     56.54 o 
  -3   3  21      709.21      719.90     76.40 o 
  -1   3  21     1188.59     1124.35     61.45 o 
   1   3  21      875.96      857.28     46.48 o 
   3   3  21     1163.48     1236.35     91.80 o 
  -6   4  21      409.53      430.28     75.81 o 
  -4   4  21      465.49      434.42     71.96 o 
  -2   4  21     1452.87     1519.77     64.39 o 
   0   4  21      529.99      524.95     50.80 o 
   2   4  21      859.61      890.75     46.56 o 
   4   4  21      195.49      322.49     88.54 o 
  -7   5  21      220.25      218.84     75.51 o 
  -5   5  21      181.80      147.47     66.63 o 
  -3   5  21      397.07      378.70     49.02 o 
  -1   5  21      430.57      366.48     51.38 o 
   1   5  21      828.89      897.03     74.77 o 
   3   5  21       12.53       59.23     71.37 o 
  -6   6  21      634.14      711.01     88.25 o 
  -4   6  21      736.06      701.69     58.04 o 
  -2   6  21      469.39      437.02     52.32 o 
   0   6  21     1767.20     1735.60     70.91 o 
   2   6  21      989.51     1037.23     63.20 o 
   4   6  21      528.03      601.74     96.83 o 
  -7   7  21      431.70      402.44     84.40 o 
  -5   7  21      449.39      468.86     60.30 o 
  -3   7  21      175.17      170.32     51.30 o 
  -1   7  21      319.09      304.30     51.56 o 
   1   7  21      354.42      314.74     51.73 o 
   3   7  21      591.69      737.96     96.24 o 
  -6   8  21       95.93      129.41     77.88 o 
  -4   8  21      889.88      863.73     66.53 o 
  -2   8  21      691.05      693.48     60.20 o 
   0   8  21     1291.32     1274.05     86.47 o 
   2   8  21      377.63      412.64     57.95 o 
  -5   9  21      122.20      171.93     56.30 o 
  -3   9  21       19.92       21.86     52.40 o 
  -1   9  21        2.00       61.79     50.66 o 
   1   9  21       88.26       71.96     51.42 o 
  -4  10  21      100.27      126.63     56.58 o 
  -2  10  21      375.07      441.08     60.58 o 
   0  10  21       99.79      127.84     54.02 o 
  -3  11  21       21.96        9.59     76.11 o 
  -1  11  21       70.84       91.05     55.55 o 
  -6   0  22     2045.70     2248.23    109.57 o 
  -4   0  22     3355.86     3300.68    123.78 o 
  -2   0  22      796.95      810.81     79.07 o 
   0   0  22      576.37      650.90     74.92 o 
   2   0  22       93.14      113.43     50.03 o 
   4   0  22      106.08       83.21     79.36 o 
  -7   1  22      118.47       83.47     52.38 o 
  -5   1  22      381.54      340.97     52.88 o 
  -3   1  22      272.27      277.82     49.20 o 
  -1   1  22      336.01      291.18     47.22 o 
   1   1  22      504.39      513.50     44.21 o 
   3   1  22      958.38     1005.07     93.87 o 
  -6   2  22       38.79       67.45     47.51 o 
  -4   2  22        4.83       22.90     45.12 o 
  -2   2  22       59.31       -7.06     42.40 o 
   0   2  22        7.24       -4.42     35.74 o 
   2   2  22      102.88       84.50     36.78 o 
   4   2  22        3.47      -34.06     73.44 o 
  -7   3  22       25.11       -8.30     50.36 o 
  -5   3  22       13.44       27.13     48.12 o 
  -3   3  22      471.17      457.58     52.24 o 
  -1   3  22      480.40      525.64     43.69 o 
   1   3  22     1458.60     1568.34     55.32 o 
   3   3  22      276.98      374.61     82.03 o 
  -6   4  22      311.21      350.43     53.91 o 
  -4   4  22      349.05      383.19     74.03 o 
  -2   4  22      483.69      466.75     53.85 o 
   0   4  22      435.79      447.96     52.09 o 
   2   4  22      384.86      435.78     42.60 o 
  -7   5  22      250.83      272.02     56.82 o 
  -5   5  22      828.58      979.90     87.65 o 
  -3   5  22      435.80      540.74     76.11 o 
  -1   5  22      476.62      398.06     57.15 o 
   1   5  22      394.37      435.47     55.19 o 
   3   5  22      174.50      172.35     77.59 o 
  -6   6  22        9.50       31.39     82.62 o 
  -4   6  22       13.59        2.37     63.67 o 
  -2   6  22      202.85      178.21     50.09 o 
   0   6  22      382.89      425.50     56.41 o 
   2   6  22      834.98      904.13     61.83 o 
  -3   7  22       12.49      -31.77     49.49 o 
  -1   7  22        2.75        0.04     47.16 o 
   1   7  22       19.35       51.30     50.87 o 
  -4   8  22       82.23       40.11     69.74 o 
  -2   8  22      191.63      146.35     53.00 o 
   0   8  22       24.80       53.73     50.73 o 
   2   8  22      129.23      129.35     53.51 o 
  -5   9  22      551.29      586.34     65.81 o 
  -3   9  22      852.48      876.50     67.12 o 
  -1   9  22      490.63      456.12     61.33 o 
   1   9  22       58.81       50.75     56.38 o 
  -4  10  22      474.30      470.39     62.70 o 
  -2  10  22      434.56      490.27     62.76 o 
   0  10  22      702.42      698.15     64.54 o 
  -7   1  23       32.46       40.09     49.68 o 
  -5   1  23       13.69       44.83     48.16 o 
  -3   1  23       13.29        3.03     45.12 o 
  -1   1  23       21.09       42.10     46.06 o 
   1   1  23       14.05       -7.77     44.26 o 
   3   1  23       13.80       40.27     71.37 o 
  -6   2  23      369.16      408.29     55.49 o 
  -4   2  23      971.47      958.89     62.19 o 
  -2   2  23     1616.21     1593.60     68.99 o 
   0   2  23     1846.32     1795.13     70.88 o 
   2   2  23      597.92      577.47     45.04 o 
  -5   3  23      721.51      800.43     60.83 o 
  -3   3  23      637.82      652.63     62.19 o 
  -1   3  23     1351.21     1390.87     69.59 o 
   1   3  23      641.81      670.51     45.73 o 
   3   3  23      773.37      864.41     91.80 o 
  -6   4  23      327.60      396.39     54.79 o 
  -4   4  23        6.70       34.65     67.52 o 
  -2   4  23      168.75      202.85     69.00 o 
   0   4  23        7.49      -33.00     38.58 o 
   2   4  23      176.34      198.58     40.74 o 
  -5   5  23       74.66       87.06     70.18 o 
  -3   5  23       13.44       38.79     66.04 o 
  -1   5  23      326.99      309.18     53.91 o 
   1   5  23        1.66        5.66     40.34 o 
  -6   6  23      293.59      291.69     84.40 o 
  -4   6  23      593.17      715.45     86.17 o 
  -2   6  23      511.74      479.56     57.88 o 
   0   6  23      266.34      226.63     54.40 o 
   2   6  23      277.76      240.76     44.27 o 
  -5   7  23      323.01      380.23     89.14 o 
  -3   7  23     1435.03     1515.01    108.09 o 
  -1   7  23      905.89     1024.60    105.57 o 
   1   7  23      716.71      719.88     62.06 o 
  -4   8  23       70.12       91.82     58.23 o 
  -2   8  23       41.09       -6.12     51.35 o 
   0   8  23       51.45       57.66     54.06 o 
  -3   9  23       21.12       39.37     56.07 o 
  -1   9  23        9.88        6.73     53.04 o 
  -6   0  24       96.22      120.82     73.74 o 
  -4   0  24      220.94      254.67     75.81 o 
  -2   0  24      329.09      397.70     77.29 o 
   0   0  24     1243.14     1302.98    100.68 o 
   2   0  24      901.35     1036.76     93.28 o 
  -5   1  24      247.34      314.18     99.65 o 
  -3   1  24      358.95      330.27     53.90 o 
  -1   1  24      310.84      321.07     66.33 o 
   1   1  24      256.82      231.26     51.75 o 
  -6   2  24       47.10       95.35     51.72 o 
  -4   2  24       10.39      -12.88     47.74 o 
  -2   2  24        2.95       -1.62     46.69 o 
   0   2  24      119.94      144.10     49.84 o 
   2   2  24        1.96      -23.11     46.51 o 
  -5   3  24      626.55      640.20     60.27 o 
  -3   3  24      337.63      355.31     53.39 o 
  -1   3  24      285.13      272.31     52.55 o 
   1   3  24       43.00       65.34     39.18 o 
  -4   4  24      350.68      363.43     55.47 o 
  -2   4  24      441.43      441.67     64.41 o 
   0   4  24      665.06      678.07     49.24 o 
  -5   5  24       93.69      111.77     51.85 o 
  -3   5  24      233.90      272.74     73.44 o 
  -1   5  24      225.44      155.18     53.70 o 
   1   5  24      337.94      309.09     47.20 o 
  -4   6  24      379.93      434.13     82.03 o 
  -2   6  24      503.65      450.42     79.36 o 
   0   6  24       40.03       39.41     52.17 o 
  -3   7  24        7.12      -18.36     70.18 o 
  -1   7  24       48.62       -3.56     50.97 o 
  -5   1  25      243.20      202.28     56.75 o 
  -3   1  25      152.78      142.92     52.11 o 
  -1   1  25      612.79      536.60     58.20 o 
   1   1  25      298.28      324.57     68.41 o 
  -4   2  25      150.53      121.01     52.50 o 
  -2   2  25       29.18       33.22     51.38 o 
   0   2  25      162.81      141.77     51.38 o 
  -3   3  25      310.93      282.53     54.92 o 
  -1   3  25      344.30      333.23     55.38 o 
  -4   4  25      297.33      316.09     55.89 o 
  -2   4  25      430.83      537.08     71.22 o 
   0   4  25      398.25      416.07    100.68 o 
  -3   5  25      315.30      404.05     57.91 o 
  -1   5  25      120.98      203.20     53.46 o 
  -2   0  26     1065.48     1228.35    105.13 o 
                                                 
